# Supplementary material for: Author Correction: The rate and molecular spectrum of mutation are selectively maintained in yeast
Source: Nat Commun. 2023 Apr 4;14:1876. doi: 10.1038/s41467-023-37354-7 (PMC10073079; doi:10.1038/s41467-023-37354-7)
Supplement: Supplementary file 4 — Incorrect Supplementary Data 1 [file 41467_2023_37354_MOESM4_ESM.xlsx]

## Sheet: first-round MA
List of mutations identified in the first round of MA in MSH2-lacking strains
Sample	Genomic position (chr:position)	Reference genotype	Mutant genotype
MA11	ref|NC_001133|:23239	CTT	C
MA11	ref|NC_001133|:31122	CAT	C
MA11	ref|NC_001133|:35113	GAA	G
MA11	ref|NC_001133|:45359	A	AG
MA11	ref|NC_001133|:71116	GA	G
MA11	ref|NC_001133|:100007	AT	A
MA11	ref|NC_001133|:101450	TA	T
MA11	ref|NC_001133|:128193	GA	G
MA11	ref|NC_001133|:143575	GA	G
MA11	ref|NC_001133|:154847	GT	G
MA11	ref|NC_001133|:176580	CT	C
MA11	ref|NC_001133|:179225	CA	C
MA11	ref|NC_001133|:198906	GA	G
MA11	ref|NC_001133|:209457	T	C
MA11	ref|NC_001133|:209458	TTTGATAAC	T
MA11	ref|NC_001134|:12544	C	T
MA11	ref|NC_001134|:24535	G	A
MA11	ref|NC_001134|:38968	GT	G
MA11	ref|NC_001134|:45241	GA	G
MA11	ref|NC_001134|:69628	C	CA
MA11	ref|NC_001134|:69921	G	A
MA11	ref|NC_001134|:71825	CT	C
MA11	ref|NC_001134|:88125	CTT	C
MA11	ref|NC_001134|:96034	GA	G
MA11	ref|NC_001134|:96287	GA	G
MA11	ref|NC_001134|:101117	C	T
MA11	ref|NC_001134|:122381	CAA	C
MA11	ref|NC_001134|:126565	CTT	C
MA11	ref|NC_001134|:137659	TAAA	T
MA11	ref|NC_001134|:143864	GA	G
MA11	ref|NC_001134|:148405	G	A
MA11	ref|NC_001134|:165010	CT	C
MA11	ref|NC_001134|:167978	CAAAA	C
MA11	ref|NC_001134|:191755	CT	C
MA11	ref|NC_001134|:192232	CTTT	C
MA11	ref|NC_001134|:193715	GA	G
MA11	ref|NC_001134|:207021	GT	G
MA11	ref|NC_001134|:212519	TA	T
MA11	ref|NC_001134|:218237	TA	T
MA11	ref|NC_001134|:236876	A	G
MA11	ref|NC_001134|:249655	CT	C
MA11	ref|NC_001134|:251593	CTT	C
MA11	ref|NC_001134|:254459	CT	C
MA11	ref|NC_001134|:270660	GAA	G
MA11	ref|NC_001134|:274224	CT	C
MA11	ref|NC_001134|:274312	A	AAT
MA11	ref|NC_001134|:280999	C	CT
MA11	ref|NC_001134|:281139	GA	G
MA11	ref|NC_001134|:307654	AT	A
MA11	ref|NC_001134|:318167	CA	C
MA11	ref|NC_001134|:334975	G	T
MA11	ref|NC_001134|:342440	GA	G
MA11	ref|NC_001134|:351230	CA	C
MA11	ref|NC_001134|:369788	CT	C
MA11	ref|NC_001134|:383052	TAA	T
MA11	ref|NC_001134|:386207	CAAAA	C
MA11	ref|NC_001134|:415764	CT	C
MA11	ref|NC_001134|:424938	GT	G
MA11	ref|NC_001134|:426983	TA	T
MA11	ref|NC_001134|:452274	GA	G
MA11	ref|NC_001134|:452293	A	T
MA11	ref|NC_001134|:462749	CT	C
MA11	ref|NC_001134|:477508	AT	A
MA11	ref|NC_001134|:479272	CAA	C
MA11	ref|NC_001134|:492950	GAA	G
MA11	ref|NC_001134|:553512	GA	G
MA11	ref|NC_001134|:563012	AT	A
MA11	ref|NC_001134|:571328	CAAA	C
MA11	ref|NC_001134|:576030	T	TA
MA11	ref|NC_001134|:581558	AT	A
MA11	ref|NC_001134|:586331	TA	T
MA11	ref|NC_001134|:589544	AT	A
MA11	ref|NC_001134|:603601	CT	C
MA11	ref|NC_001134|:628899	A	ATATATATATATATATTTATATAGTC
MA11	ref|NC_001134|:632279	T	C
MA11	ref|NC_001134|:646111	C	CATATATAT
MA11	ref|NC_001134|:647590	AT	A
MA11	ref|NC_001134|:650688	G	A
MA11	ref|NC_001134|:653039	CA	C
MA11	ref|NC_001134|:662564	TA	T
MA11	ref|NC_001134|:684840	ATT	A
MA11	ref|NC_001134|:694777	TA	T
MA11	ref|NC_001134|:696393	G	GA
MA11	ref|NC_001134|:698075	GAAAA	G
MA11	ref|NC_001134|:721265	GA	G
MA11	ref|NC_001134|:744718	GT	G
MA11	ref|NC_001134|:757162	A	AAT
MA11	ref|NC_001134|:770518	GA	G
MA11	ref|NC_001134|:784713	CTT	C
MA11	ref|NC_001134|:796621	T	TA
MA11	ref|NC_001135|:18612	CT	C
MA11	ref|NC_001135|:44541	GAAAAAA	G
MA11	ref|NC_001135|:54924	CA	C
MA11	ref|NC_001135|:57055	TA	T
MA11	ref|NC_001135|:57071	CA	C
MA11	ref|NC_001135|:83109	TA	T
MA11	ref|NC_001135|:101876	CTTTTT	C
MA11	ref|NC_001135|:107899	GA	G
MA11	ref|NC_001135|:118841	TA	T
MA11	ref|NC_001135|:123693	C	T
MA11	ref|NC_001135|:127804	CT	C
MA11	ref|NC_001135|:142665	GA	G
MA11	ref|NC_001135|:148278	CT	C
MA11	ref|NC_001135|:158486	AT	A
MA11	ref|NC_001135|:163501	GT	G
MA11	ref|NC_001135|:205674	CT	C
MA11	ref|NC_001135|:209788	CA	C
MA11	ref|NC_001135|:211722	GAAA	G
MA11	ref|NC_001135|:220216	AT	A
MA11	ref|NC_001135|:227483	CT	C
MA11	ref|NC_001135|:229272	CA	C
MA11	ref|NC_001135|:236778	GT	G
MA11	ref|NC_001135|:250192	GA	G
MA11	ref|NC_001135|:263350	TA	T
MA11	ref|NC_001135|:279451	CT	C
MA11	ref|NC_001135|:291227	CA	C
MA11	ref|NC_001135|:292873	G	A
MA11	ref|NC_001135|:304284	TAA	T
MA11	ref|NC_001136|:43856	CTT	C
MA11	ref|NC_001136|:43887	GA	G
MA11	ref|NC_001136|:49338	G	GT
MA11	ref|NC_001136|:50590	AT	A
MA11	ref|NC_001136|:57073	GAA	G
MA11	ref|NC_001136|:90209	G	T
MA11	ref|NC_001136|:95791	GT	G
MA11	ref|NC_001136|:101105	AT	A
MA11	ref|NC_001136|:106388	A	G
MA11	ref|NC_001136|:106907	AT	A
MA11	ref|NC_001136|:123792	TA	T
MA11	ref|NC_001136|:135456	CTT	C
MA11	ref|NC_001136|:137979	AT	A
MA11	ref|NC_001136|:138632	C	G
MA11	ref|NC_001136|:194466	GT	G
MA11	ref|NC_001136|:210686	AT	A
MA11	ref|NC_001136|:211214	GA	G
MA11	ref|NC_001136|:240138	C	CAT
MA11	ref|NC_001136|:243336	T	C
MA11	ref|NC_001136|:270194	CA	C
MA11	ref|NC_001136|:283285	GA	G
MA11	ref|NC_001136|:300038	GAA	G
MA11	ref|NC_001136|:302323	GA	G
MA11	ref|NC_001136|:303010	AT	A
MA11	ref|NC_001136|:307247	A	G
MA11	ref|NC_001136|:321870	CTT	C
MA11	ref|NC_001136|:344227	CTT	C
MA11	ref|NC_001136|:364962	TA	T
MA11	ref|NC_001136|:404477	GA	G
MA11	ref|NC_001136|:408171	CAA	C
MA11	ref|NC_001136|:410887	ATT	A
MA11	ref|NC_001136|:420860	C	CT
MA11	ref|NC_001136|:423469	TA	T
MA11	ref|NC_001136|:436198	CTTT	C
MA11	ref|NC_001136|:471707	ATT	A
MA11	ref|NC_001136|:482472	GAAA	G
MA11	ref|NC_001136|:482933	A	C
MA11	ref|NC_001136|:485654	CA	C
MA11	ref|NC_001136|:489441	AATAT	A
MA11	ref|NC_001136|:494545	TA	T
MA11	ref|NC_001136|:506937	TAA	T
MA11	ref|NC_001136|:538326	T	C
MA11	ref|NC_001136|:538332	A	G
MA11	ref|NC_001136|:538337	T	C
MA11	ref|NC_001136|:538341	C	G
MA11	ref|NC_001136|:538343	A	G
MA11	ref|NC_001136|:542558	CA	C
MA11	ref|NC_001136|:551819	CAAA	C
MA11	ref|NC_001136|:561048	CAA	C
MA11	ref|NC_001136|:578452	GT	G
MA11	ref|NC_001136|:591697	TA	T
MA11	ref|NC_001136|:618236	G	A
MA11	ref|NC_001136|:630672	CA	C
MA11	ref|NC_001136|:645102	GA	G
MA11	ref|NC_001136|:688005	GA	G
MA11	ref|NC_001136|:758956	C	T
MA11	ref|NC_001136|:791925	CAA	C
MA11	ref|NC_001136|:818116	TC	T
MA11	ref|NC_001136|:827980	C	T
MA11	ref|NC_001136|:848797	C	T
MA11	ref|NC_001136|:865100	A	G
MA11	ref|NC_001136|:884572	CTTTTTT	C
MA11	ref|NC_001136|:887046	AT	A
MA11	ref|NC_001136|:892532	CA	C
MA11	ref|NC_001136|:903029	AT	A
MA11	ref|NC_001136|:909727	ATT	A
MA11	ref|NC_001136|:917515	TA	T
MA11	ref|NC_001136|:927319	CT	C
MA11	ref|NC_001136|:929153	TA	T
MA11	ref|NC_001136|:929171	GT	G
MA11	ref|NC_001136|:929184	AT	A
MA11	ref|NC_001136|:930964	CAT	C
MA11	ref|NC_001136|:946844	TA	T
MA11	ref|NC_001136|:955986	GAA	G
MA11	ref|NC_001136|:966520	TA	T
MA11	ref|NC_001136|:981212	A	G
MA11	ref|NC_001136|:1015989	GAA	G
MA11	ref|NC_001136|:1079010	ATTTT	A
MA11	ref|NC_001136|:1084521	GA	G
MA11	ref|NC_001136|:1108600	GAA	G
MA11	ref|NC_001136|:1126223	C	CTA
MA11	ref|NC_001136|:1130880	ATT	A
MA11	ref|NC_001136|:1144932	GA	G
MA11	ref|NC_001136|:1147231	CT	C
MA11	ref|NC_001136|:1156457	TA	T
MA11	ref|NC_001136|:1224545	AAT	A
MA11	ref|NC_001136|:1243064	T	A
MA11	ref|NC_001136|:1253963	C	CA
MA11	ref|NC_001136|:1256986	TA	T
MA11	ref|NC_001136|:1258963	A	G
MA11	ref|NC_001136|:1259119	C	T
MA11	ref|NC_001136|:1272102	CT	C
MA11	ref|NC_001136|:1298351	GA	G
MA11	ref|NC_001136|:1329078	A	ATCC
MA11	ref|NC_001136|:1330149	G	GT
MA11	ref|NC_001136|:1331661	C	T
MA11	ref|NC_001136|:1341641	TC	T
MA11	ref|NC_001136|:1361024	TA	T
MA11	ref|NC_001136|:1366917	AT	A
MA11	ref|NC_001136|:1397805	GA	G
MA11	ref|NC_001136|:1401215	TG	T
MA11	ref|NC_001136|:1414308	CT	C
MA11	ref|NC_001136|:1418469	C	CATAT
MA11	ref|NC_001136|:1442054	C	A
MA11	ref|NC_001136|:1451259	GT	G
MA11	ref|NC_001136|:1454350	G	A
MA11	ref|NC_001136|:1468506	CA	C
MA11	ref|NC_001136|:1474784	ATTTTT	A
MA11	ref|NC_001136|:1481431	AT	A
MA11	ref|NC_001136|:1485403	GA	G
MA11	ref|NC_001136|:1487384	C	CA
MA11	ref|NC_001136|:1487429	AT	A
MA11	ref|NC_001136|:1493577	A	G
MA11	ref|NC_001136|:1496116	CT	C
MA11	ref|NC_001136|:1498015	AT	A
MA11	ref|NC_001136|:1500668	CT	C
MA11	ref|NC_001136|:1501055	GA	G
MA11	ref|NC_001136|:1517680	GT	G
MA11	ref|NC_001137|:16072	AT	A
MA11	ref|NC_001137|:31460	CAT	C
MA11	ref|NC_001137|:33475	CTT	C
MA11	ref|NC_001137|:39894	TA	T
MA11	ref|NC_001137|:70395	TA	T
MA11	ref|NC_001137|:79593	C	T
MA11	ref|NC_001137|:120370	CT	C
MA11	ref|NC_001137|:122728	GAA	G
MA11	ref|NC_001137|:131558	TA	T
MA11	ref|NC_001137|:144374	G	A
MA11	ref|NC_001137|:212542	CA	C
MA11	ref|NC_001137|:241578	GA	G
MA11	ref|NC_001137|:244195	A	G
MA11	ref|NC_001137|:251561	GA	G
MA11	ref|NC_001137|:256303	G	GTATATA
MA11	ref|NC_001137|:268928	C	A
MA11	ref|NC_001137|:269159	G	GA
MA11	ref|NC_001137|:274491	C	A
MA11	ref|NC_001137|:279779	TA	T
MA11	ref|NC_001137|:289244	AT	A
MA11	ref|NC_001137|:291632	CTT	C
MA11	ref|NC_001137|:316709	AT	A
MA11	ref|NC_001137|:333749	T	C
MA11	ref|NC_001137|:370025	G	T
MA11	ref|NC_001137|:390254	CA	C
MA11	ref|NC_001137|:394141	GA	G
MA11	ref|NC_001137|:404488	CTTTT	C
MA11	ref|NC_001137|:409481	GA	G
MA11	ref|NC_001137|:436195	C	T
MA11	ref|NC_001137|:489494	A	G
MA11	ref|NC_001137|:503930	CA	C
MA11	ref|NC_001137|:520781	GAAA	G
MA11	ref|NC_001137|:522970	AT	A
MA11	ref|NC_001137|:545186	AGGGG	A
MA11	ref|NC_001137|:554881	T	C
MA11	ref|NC_001137|:555344	CA	C
MA11	ref|NC_001137|:562349	CA	C
MA11	ref|NC_001138|:11068	CTT	C
MA11	ref|NC_001138|:14286	CA	C
MA11	ref|NC_001138|:14813	T	C
MA11	ref|NC_001138|:16685	C	T
MA11	ref|NC_001138|:35972	T	C
MA11	ref|NC_001138|:54494	GT	G
MA11	ref|NC_001138|:57967	TA	T
MA11	ref|NC_001138|:65113	T	TA
MA11	ref|NC_001138|:86833	A	G
MA11	ref|NC_001138|:95460	AT	A
MA11	ref|NC_001138|:96050	C	T
MA11	ref|NC_001138|:97505	CA	C
MA11	ref|NC_001138|:104558	CA	C
MA11	ref|NC_001138|:104577	TAAAA	T
MA11	ref|NC_001138|:119284	GAA	G
MA11	ref|NC_001138|:137429	G	GA
MA11	ref|NC_001138|:160564	GCAA	G
MA11	ref|NC_001138|:164820	C	CT
MA11	ref|NC_001138|:176722	G	A
MA11	ref|NC_001138|:179013	C	A
MA11	ref|NC_001138|:255387	TA	T
MA11	ref|NC_001139|:20016	TA	T
MA11	ref|NC_001139|:29328	G	A
MA11	ref|NC_001139|:43266	CAAA	C
MA11	ref|NC_001139|:47398	GT	G
MA11	ref|NC_001139|:56250	A	AT
MA11	ref|NC_001139|:61961	AT	A
MA11	ref|NC_001139|:76709	GA	G
MA11	ref|NC_001139|:77930	AT	A
MA11	ref|NC_001139|:87407	CT	C
MA11	ref|NC_001139|:89490	GA	G
MA11	ref|NC_001139|:89899	AT	A
MA11	ref|NC_001139|:97553	CA	C
MA11	ref|NC_001139|:102487	T	TA
MA11	ref|NC_001139|:124375	GA	G
MA11	ref|NC_001139|:139250	GA	G
MA11	ref|NC_001139|:140293	TA	T
MA11	ref|NC_001139|:176438	G	T
MA11	ref|NC_001139|:181395	C	T
MA11	ref|NC_001139|:206341	GTT	G
MA11	ref|NC_001139|:206617	AT	A
MA11	ref|NC_001139|:213859	GT	G
MA11	ref|NC_001139|:248422	T	A
MA11	ref|NC_001139|:248427	T	C
MA11	ref|NC_001139|:248428	A	T
MA11	ref|NC_001139|:248431	C	T
MA11	ref|NC_001139|:273544	T	A
MA11	ref|NC_001139|:274400	ATT	A
MA11	ref|NC_001139|:274650	GA	G
MA11	ref|NC_001139|:311063	CT	C
MA11	ref|NC_001139|:321487	CAT	C
MA11	ref|NC_001139|:326735	AT	A
MA11	ref|NC_001139|:364146	A	AT
MA11	ref|NC_001139|:366778	TAA	T
MA11	ref|NC_001139|:397834	GAAA	G
MA11	ref|NC_001139|:431421	C	CTAT
MA11	ref|NC_001139|:443332	GA	G
MA11	ref|NC_001139|:502764	CT	C
MA11	ref|NC_001139|:526818	TA	T
MA11	ref|NC_001139|:527468	AT	A
MA11	ref|NC_001139|:561885	GT	G
MA11	ref|NC_001139|:561891	A	T
MA11	ref|NC_001139|:576672	GT	G
MA11	ref|NC_001139|:582530	TAA	T
MA11	ref|NC_001139|:589583	TA	T
MA11	ref|NC_001139|:599795	GA	G
MA11	ref|NC_001139|:601519	CT	C
MA11	ref|NC_001139|:609314	GA	G
MA11	ref|NC_001139|:616171	ATT	A
MA11	ref|NC_001139|:617452	TA	T
MA11	ref|NC_001139|:631364	T	C
MA11	ref|NC_001139|:644787	G	GTA
MA11	ref|NC_001139|:646945	GA	G
MA11	ref|NC_001139|:649555	GT	G
MA11	ref|NC_001139|:653228	C	CT
MA11	ref|NC_001139|:694409	TA	T
MA11	ref|NC_001139|:726535	CTT	C
MA11	ref|NC_001139|:733109	ATTTT	A
MA11	ref|NC_001139|:755334	CA	C
MA11	ref|NC_001139|:763540	G	T
MA11	ref|NC_001139|:772605	CA	C
MA11	ref|NC_001139|:777514	A	AT
MA11	ref|NC_001139|:784027	GT	G
MA11	ref|NC_001139|:784113	GT	G
MA11	ref|NC_001139|:797212	G	A
MA11	ref|NC_001139|:836852	G	GA
MA11	ref|NC_001139|:850800	GA	G
MA11	ref|NC_001139|:899782	TA	T
MA11	ref|NC_001139|:968722	ATT	A
MA11	ref|NC_001139|:974302	GA	G
MA11	ref|NC_001139|:985722	ATTT	A
MA11	ref|NC_001139|:987105	GT	G
MA11	ref|NC_001139|:988144	AT	A
MA11	ref|NC_001139|:1010897	C	CT
MA11	ref|NC_001139|:1010989	G	GA
MA11	ref|NC_001139|:1011080	GA	G
MA11	ref|NC_001139|:1024876	GA	G
MA11	ref|NC_001139|:1038760	C	CT
MA11	ref|NC_001139|:1050199	GA	G
MA11	ref|NC_001139|:1051813	AT	A
MA11	ref|NC_001139|:1057700	AT	A
MA11	ref|NC_001139|:1059663	GT	G
MA11	ref|NC_001139|:1063429	A	G
MA11	ref|NC_001139|:1073937	CA	C
MA11	ref|NC_001139|:1080730	CT	C
MA11	ref|NC_001140|:11865	CT	C
MA11	ref|NC_001140|:38647	CT	C
MA11	ref|NC_001140|:40246	G	T
MA11	ref|NC_001140|:48099	GAA	G
MA11	ref|NC_001140|:50980	CT	C
MA11	ref|NC_001140|:56206	GA	G
MA11	ref|NC_001140|:71906	CTTTT	C
MA11	ref|NC_001140|:85273	GA	G
MA11	ref|NC_001140|:94715	AT	A
MA11	ref|NC_001140|:94764	T	C
MA11	ref|NC_001140|:115390	ATT	A
MA11	ref|NC_001140|:120062	GTT	G
MA11	ref|NC_001140|:125832	GAA	G
MA11	ref|NC_001140|:126150	GTT	G
MA11	ref|NC_001140|:137425	T	C
MA11	ref|NC_001140|:142264	T	C
MA11	ref|NC_001140|:173119	GA	G
MA11	ref|NC_001140|:176965	T	TTA
MA11	ref|NC_001140|:190364	AT	A
MA11	ref|NC_001140|:197594	T	C
MA11	ref|NC_001140|:229199	GAAAA	G
MA11	ref|NC_001140|:237735	CT	C
MA11	ref|NC_001140|:240980	A	G
MA11	ref|NC_001140|:251955	GA	G
MA11	ref|NC_001140|:254027	AT	A
MA11	ref|NC_001140|:262100	CT	C
MA11	ref|NC_001140|:275579	TG	T
MA11	ref|NC_001140|:298814	CTT	C
MA11	ref|NC_001140|:342096	GA	G
MA11	ref|NC_001140|:360784	GA	G
MA11	ref|NC_001140|:361910	AT	A
MA11	ref|NC_001140|:365421	G	A
MA11	ref|NC_001140|:368026	CT	C
MA11	ref|NC_001140|:370543	AAT	A
MA11	ref|NC_001140|:373237	G	A
MA11	ref|NC_001140|:381424	GA	G
MA11	ref|NC_001140|:382367	TA	T
MA11	ref|NC_001140|:396945	GAAAA	G
MA11	ref|NC_001140|:451138	TA	T
MA11	ref|NC_001140|:461748	T	TTA
MA11	ref|NC_001140|:464932	A	AAT
MA11	ref|NC_001140|:472611	CT	C
MA11	ref|NC_001140|:473318	CA	C
MA11	ref|NC_001140|:488371	C	CA
MA11	ref|NC_001140|:512211	GAAAAAA	G
MA11	ref|NC_001140|:514802	CT	C
MA11	ref|NC_001140|:517407	GA	G
MA11	ref|NC_001140|:518737	TC	T
MA11	ref|NC_001141|:28539	T	TTA
MA11	ref|NC_001141|:37299	CT	C
MA11	ref|NC_001141|:37322	CT	C
MA11	ref|NC_001141|:51318	A	AT
MA11	ref|NC_001141|:69689	GTT	G
MA11	ref|NC_001141|:72806	T	C
MA11	ref|NC_001141|:100530	AT	A
MA11	ref|NC_001141|:125862	AT	A
MA11	ref|NC_001141|:133980	AT	A
MA11	ref|NC_001141|:137906	GA	G
MA11	ref|NC_001141|:151193	GAA	G
MA11	ref|NC_001141|:155945	GA	G
MA11	ref|NC_001141|:183251	CTTT	C
MA11	ref|NC_001141|:197676	CT	C
MA11	ref|NC_001141|:204781	TAA	T
MA11	ref|NC_001141|:232107	G	A
MA11	ref|NC_001141|:233030	T	C
MA11	ref|NC_001141|:249625	CT	C
MA11	ref|NC_001141|:280120	A	AT
MA11	ref|NC_001141|:310500	GT	G
MA11	ref|NC_001141|:331624	GT	G
MA11	ref|NC_001141|:355926	TA	T
MA11	ref|NC_001141|:363043	CTA	C
MA11	ref|NC_001141|:363071	CTT	C
MA11	ref|NC_001141|:370195	ATTT	A
MA11	ref|NC_001141|:379890	TA	T
MA11	ref|NC_001141|:380935	GA	G
MA11	ref|NC_001141|:384315	CA	C
MA11	ref|NC_001141|:398122	G	T
MA11	ref|NC_001141|:400028	A	G
MA11	ref|NC_001141|:427307	CT	C
MA11	ref|NC_001142|:28946	CT	C
MA11	ref|NC_001142|:33346	CTT	C
MA11	ref|NC_001142|:48908	CT	C
MA11	ref|NC_001142|:60682	GTT	G
MA11	ref|NC_001142|:70902	CT	C
MA11	ref|NC_001142|:75588	CT	C
MA11	ref|NC_001142|:99519	ATT	A
MA11	ref|NC_001142|:99586	TA	T
MA11	ref|NC_001142|:123779	GA	G
MA11	ref|NC_001142|:126805	CT	C
MA11	ref|NC_001142|:134031	CT	C
MA11	ref|NC_001142|:156028	C	T
MA11	ref|NC_001142|:159429	CAA	C
MA11	ref|NC_001142|:160963	CA	C
MA11	ref|NC_001142|:161835	TAA	T
MA11	ref|NC_001142|:173179	GTT	G
MA11	ref|NC_001142|:178042	CT	C
MA11	ref|NC_001142|:191501	C	T
MA11	ref|NC_001142|:241733	AT	A
MA11	ref|NC_001142|:263216	CT	C
MA11	ref|NC_001142|:268747	ATT	A
MA11	ref|NC_001142|:269905	TA	T
MA11	ref|NC_001142|:280770	CTT	C
MA11	ref|NC_001142|:283419	AT	A
MA11	ref|NC_001142|:289587	TAA	T
MA11	ref|NC_001142|:314950	AT	A
MA11	ref|NC_001142|:342348	ATTTTT	A
MA11	ref|NC_001142|:390996	GA	G
MA11	ref|NC_001142|:393823	GAAAAA	G
MA11	ref|NC_001142|:396952	CT	C
MA11	ref|NC_001142|:419705	GA	G
MA11	ref|NC_001142|:424906	CTTTTTTT	C
MA11	ref|NC_001142|:436489	A	AT
MA11	ref|NC_001142|:448852	C	CTA
MA11	ref|NC_001142|:460424	G	A
MA11	ref|NC_001142|:461704	G	GA
MA11	ref|NC_001142|:471047	GA	G
MA11	ref|NC_001142|:472080	AT	A
MA11	ref|NC_001142|:525702	GAAA	G
MA11	ref|NC_001142|:550151	CT	C
MA11	ref|NC_001142|:570599	GT	G
MA11	ref|NC_001142|:575252	GA	G
MA11	ref|NC_001142|:577187	GA	G
MA11	ref|NC_001142|:580248	CTTT	C
MA11	ref|NC_001142|:605098	A	G
MA11	ref|NC_001142|:608565	AT	A
MA11	ref|NC_001142|:620332	CA	C
MA11	ref|NC_001142|:620581	CTT	C
MA11	ref|NC_001142|:634519	AT	A
MA11	ref|NC_001142|:636995	CA	C
MA11	ref|NC_001142|:641890	TA	T
MA11	ref|NC_001142|:649212	A	G
MA11	ref|NC_001142|:697010	CT	C
MA11	ref|NC_001142|:699203	G	A
MA11	ref|NC_001142|:717235	TA	T
MA11	ref|NC_001143|:19388	C	CT
MA11	ref|NC_001143|:34147	A	AAT
MA11	ref|NC_001143|:53379	TA	T
MA11	ref|NC_001143|:80905	CT	C
MA11	ref|NC_001143|:87326	T	C
MA11	ref|NC_001143|:93419	CT	C
MA11	ref|NC_001143|:114774	C	CAT
MA11	ref|NC_001143|:137159	CT	C
MA11	ref|NC_001143|:146182	C	CT
MA11	ref|NC_001143|:146964	GA	G
MA11	ref|NC_001143|:171836	C	CA
MA11	ref|NC_001143|:179248	T	TTA
MA11	ref|NC_001143|:188678	CA	C
MA11	ref|NC_001143|:195596	C	T
MA11	ref|NC_001143|:208022	TA	T
MA11	ref|NC_001143|:212501	CT	C
MA11	ref|NC_001143|:217107	GA	G
MA11	ref|NC_001143|:223175	TAA	T
MA11	ref|NC_001143|:246028	ATT	A
MA11	ref|NC_001143|:255584	CT	C
MA11	ref|NC_001143|:257237	G	T
MA11	ref|NC_001143|:260979	GA	G
MA11	ref|NC_001143|:280162	GAA	G
MA11	ref|NC_001143|:280468	TA	T
MA11	ref|NC_001143|:280940	GAT	G
MA11	ref|NC_001143|:309693	GTT	G
MA11	ref|NC_001143|:322473	C	CA
MA11	ref|NC_001143|:335103	GAAAA	G
MA11	ref|NC_001143|:371457	GT	G
MA11	ref|NC_001143|:428783	GA	G
MA11	ref|NC_001143|:428955	GA	G
MA11	ref|NC_001143|:450308	TAA	T
MA11	ref|NC_001143|:461693	AT	A
MA11	ref|NC_001143|:465172	GTATA	GTA
MA11	ref|NC_001143|:505210	C	T
MA11	ref|NC_001143|:518072	CTT	C
MA11	ref|NC_001143|:518741	G	A
MA11	ref|NC_001143|:538108	C	A
MA11	ref|NC_001143|:570134	C	T
MA11	ref|NC_001143|:581078	GA	G
MA11	ref|NC_001143|:581891	CT	C
MA11	ref|NC_001143|:618946	GA	G
MA11	ref|NC_001143|:631098	TA	T
MA11	ref|NC_001143|:635448	AT	A
MA11	ref|NC_001143|:638422	ATT	A
MA11	ref|NC_001144|:14561	ATT	A
MA11	ref|NC_001144|:35378	CA	C
MA11	ref|NC_001144|:36723	GA	G
MA11	ref|NC_001144|:47417	G	T
MA11	ref|NC_001144|:48673	TA	T
MA11	ref|NC_001144|:52618	CTT	C
MA11	ref|NC_001144|:55587	A	G
MA11	ref|NC_001144|:60313	C	G
MA11	ref|NC_001144|:65534	A	AT
MA11	ref|NC_001144|:66619	CT	C
MA11	ref|NC_001144|:84519	CT	C
MA11	ref|NC_001144|:84759	CT	C
MA11	ref|NC_001144|:86724	TAAAAA	T
MA11	ref|NC_001144|:86842	AT	A
MA11	ref|NC_001144|:108046	CT	C
MA11	ref|NC_001144|:112176	GAA	G
MA11	ref|NC_001144|:129169	GA	G
MA11	ref|NC_001144|:129214	CA	C
MA11	ref|NC_001144|:130903	CT	C
MA11	ref|NC_001144|:140679	CT	C
MA11	ref|NC_001144|:170682	CAT	C
MA11	ref|NC_001144|:179897	CT	C
MA11	ref|NC_001144|:193400	CT	C
MA11	ref|NC_001144|:195201	G	GA
MA11	ref|NC_001144|:201844	TA	T
MA11	ref|NC_001144|:204043	GA	G
MA11	ref|NC_001144|:246210	GT	G
MA11	ref|NC_001144|:251194	GAAA	G
MA11	ref|NC_001144|:255164	GA	G
MA11	ref|NC_001144|:282693	A	AT
MA11	ref|NC_001144|:306620	TAA	T
MA11	ref|NC_001144|:320335	GAA	G
MA11	ref|NC_001144|:322104	ATTT	A
MA11	ref|NC_001144|:330035	AT	A
MA11	ref|NC_001144|:333611	A	G
MA11	ref|NC_001144|:348735	CAA	C
MA11	ref|NC_001144|:348919	GTTT	G
MA11	ref|NC_001144|:369580	TA	T
MA11	ref|NC_001144|:370487	AT	A
MA11	ref|NC_001144|:394693	GA	G
MA11	ref|NC_001144|:402737	AT	A
MA11	ref|NC_001144|:415714	GA	G
MA11	ref|NC_001144|:423554	CTT	C
MA11	ref|NC_001144|:432143	CA	C
MA11	ref|NC_001144|:434112	TC	T
MA11	ref|NC_001144|:441523	CTT	C
MA11	ref|NC_001144|:447844	CA	C
MA11	ref|NC_001144|:449950	CT	C
MA11	ref|NC_001144|:509693	G	T
MA11	ref|NC_001144|:514965	CTT	C
MA11	ref|NC_001144|:527967	CT	C
MA11	ref|NC_001144|:539598	CT	C
MA11	ref|NC_001144|:552708	CT	C
MA11	ref|NC_001144|:560601	GT	G
MA11	ref|NC_001144|:585920	GAAAA	G
MA11	ref|NC_001144|:590570	A	G
MA11	ref|NC_001144|:603373	TA	T
MA11	ref|NC_001144|:605282	TA	T
MA11	ref|NC_001144|:608313	TA	T
MA11	ref|NC_001144|:614333	TA	T
MA11	ref|NC_001144|:625064	TAA	T
MA11	ref|NC_001144|:630535	C	A
MA11	ref|NC_001144|:636551	GTTTTT	G
MA11	ref|NC_001144|:641311	GA	G
MA11	ref|NC_001144|:646385	GA	G
MA11	ref|NC_001144|:667194	CA	C
MA11	ref|NC_001144|:687472	GA	G
MA11	ref|NC_001144|:699939	GAA	G
MA11	ref|NC_001144|:718114	TA	T
MA11	ref|NC_001144|:719563	AT	A
MA11	ref|NC_001144|:722481	GTT	G
MA11	ref|NC_001144|:759341	G	GA
MA11	ref|NC_001144|:767011	T	A
MA11	ref|NC_001144|:767012	G	T
MA11	ref|NC_001144|:783721	AG	A
MA11	ref|NC_001144|:784895	GA	G
MA11	ref|NC_001144|:799688	CA	C
MA11	ref|NC_001144|:805168	G	A
MA11	ref|NC_001144|:807323	TA	T
MA11	ref|NC_001144|:815834	GT	G
MA11	ref|NC_001144|:819069	CTT	C
MA11	ref|NC_001144|:833744	AT	A
MA11	ref|NC_001144|:852137	GT	G
MA11	ref|NC_001144|:863696	C	CTCA
MA11	ref|NC_001144|:941046	A	T
MA11	ref|NC_001144|:950305	CT	C
MA11	ref|NC_001144|:1010973	C	A
MA11	ref|NC_001144|:1011372	CTTTT	C
MA11	ref|NC_001144|:1025009	GT	G
MA11	ref|NC_001144|:1026686	CTTT	C
MA11	ref|NC_001144|:1038034	GT	G
MA11	ref|NC_001144|:1038087	G	GGA
MA11	ref|NC_001144|:1059123	TAA	T
MA11	ref|NC_001144|:1065029	GGT	G
MA11	ref|NC_001145|:18986	TA	T
MA11	ref|NC_001145|:26551	AT	A
MA11	ref|NC_001145|:49837	CTT	C
MA11	ref|NC_001145|:84624	C	T
MA11	ref|NC_001145|:90850	AT	A
MA11	ref|NC_001145|:94308	ATT	A
MA11	ref|NC_001145|:97782	GT	G
MA11	ref|NC_001145|:99599	CAT	C
MA11	ref|NC_001145|:158396	TAAAAA	T
MA11	ref|NC_001145|:159852	CAT	C
MA11	ref|NC_001145|:169058	CT	C
MA11	ref|NC_001145|:209069	CTT	C
MA11	ref|NC_001145|:234752	AT	A
MA11	ref|NC_001145|:236652	CTT	C
MA11	ref|NC_001145|:273468	CA	C
MA11	ref|NC_001145|:309395	TA	T
MA11	ref|NC_001145|:321328	CAT	C
MA11	ref|NC_001145|:336161	C	T
MA11	ref|NC_001145|:337473	CAA	C
MA11	ref|NC_001145|:346697	CT	C
MA11	ref|NC_001145|:348436	AT	A
MA11	ref|NC_001145|:348566	CTTT	C
MA11	ref|NC_001145|:353678	AT	A
MA11	ref|NC_001145|:390765	GTT	G
MA11	ref|NC_001145|:408590	TA	T
MA11	ref|NC_001145|:431536	GT	G
MA11	ref|NC_001145|:475726	GAA	G
MA11	ref|NC_001145|:483693	CT	C
MA11	ref|NC_001145|:497919	GA	G
MA11	ref|NC_001145|:499922	TA	T
MA11	ref|NC_001145|:512087	GT	G
MA11	ref|NC_001145|:514293	AT	A
MA11	ref|NC_001145|:537725	GA	G
MA11	ref|NC_001145|:538559	CA	C
MA11	ref|NC_001145|:557409	T	TTA
MA11	ref|NC_001145|:559048	TA	T
MA11	ref|NC_001145|:574378	G	A
MA11	ref|NC_001145|:588648	TTGTTGCTGTTGC	T
MA11	ref|NC_001145|:625412	GA	G
MA11	ref|NC_001145|:625708	CTT	C
MA11	ref|NC_001145|:626407	C	CG
MA11	ref|NC_001145|:628459	G	T
MA11	ref|NC_001145|:628843	TA	T
MA11	ref|NC_001145|:652533	CT	C
MA11	ref|NC_001145|:667202	CAA	C
MA11	ref|NC_001145|:674863	GAAAA	G
MA11	ref|NC_001145|:703390	C	CTATA
MA11	ref|NC_001145|:716383	C	A
MA11	ref|NC_001145|:716922	A	G
MA11	ref|NC_001145|:718367	AT	A
MA11	ref|NC_001145|:722291	C	T
MA11	ref|NC_001145|:757794	G	A
MA11	ref|NC_001145|:770561	AT	A
MA11	ref|NC_001145|:774724	CA	C
MA11	ref|NC_001145|:775114	GA	G
MA11	ref|NC_001145|:779300	CT	C
MA11	ref|NC_001145|:798729	C	G
MA11	ref|NC_001145|:854478	CT	C
MA11	ref|NC_001145|:862683	TG	T
MA11	ref|NC_001145|:865430	AT	A
MA11	ref|NC_001145|:867234	G	GA
MA11	ref|NC_001145|:874559	CTTTT	C
MA11	ref|NC_001145|:886520	TA	T
MA11	ref|NC_001146|:10600	T	TA
MA11	ref|NC_001146|:23902	GT	G
MA11	ref|NC_001146|:28420	GT	G
MA11	ref|NC_001146|:84037	AT	A
MA11	ref|NC_001146|:91483	C	A
MA11	ref|NC_001146|:116771	GA	G
MA11	ref|NC_001146|:135521	CA	C
MA11	ref|NC_001146|:188698	G	T
MA11	ref|NC_001146|:196150	CTT	C
MA11	ref|NC_001146|:218808	T	C
MA11	ref|NC_001146|:235956	CT	C
MA11	ref|NC_001146|:239521	G	T
MA11	ref|NC_001146|:263349	AT	A
MA11	ref|NC_001146|:288231	G	A
MA11	ref|NC_001146|:290659	C	T
MA11	ref|NC_001146|:293184	G	A
MA11	ref|NC_001146|:300772	GA	G
MA11	ref|NC_001146|:301186	GT	G
MA11	ref|NC_001146|:345475	G	GA
MA11	ref|NC_001146|:354202	G	A
MA11	ref|NC_001146|:359583	GA	G
MA11	ref|NC_001146|:364845	C	A
MA11	ref|NC_001146|:373683	CA	C
MA11	ref|NC_001146|:375142	GA	G
MA11	ref|NC_001146|:391546	C	CG
MA11	ref|NC_001146|:392467	GTT	G
MA11	ref|NC_001146|:412435	TA	T
MA11	ref|NC_001146|:412653	GA	G
MA11	ref|NC_001146|:417456	AAT	A
MA11	ref|NC_001146|:429547	CA	C
MA11	ref|NC_001146|:429776	TTA	T
MA11	ref|NC_001146|:462386	TA	T
MA11	ref|NC_001146|:478096	GA	G
MA11	ref|NC_001146|:490188	AT	A
MA11	ref|NC_001146|:498360	GTT	G
MA11	ref|NC_001146|:501129	ATT	A
MA11	ref|NC_001146|:503013	CAA	C
MA11	ref|NC_001146|:503040	CT	C
MA11	ref|NC_001146|:510328	CTTT	C
MA11	ref|NC_001146|:532584	GAA	G
MA11	ref|NC_001146|:568313	TA	T
MA11	ref|NC_001146|:575614	GA	G
MA11	ref|NC_001146|:605720	C	CTATATATA
MA11	ref|NC_001146|:616158	CA	C
MA11	ref|NC_001146|:635717	GT	G
MA11	ref|NC_001146|:643156	T	C
MA11	ref|NC_001146|:668686	A	G
MA11	ref|NC_001146|:668817	AT	A
MA11	ref|NC_001146|:678603	GAAA	G
MA11	ref|NC_001146|:716416	CT	C
MA11	ref|NC_001146|:716710	ATTT	A
MA11	ref|NC_001146|:721791	GA	G
MA11	ref|NC_001146|:722274	CAA	C
MA11	ref|NC_001146|:727951	C	A
MA11	ref|NC_001146|:762059	CA	C
MA11	ref|NC_001146|:772612	CAA	C
MA11	ref|NC_001147|:24850	CT	C
MA11	ref|NC_001147|:33840	AT	A
MA11	ref|NC_001147|:60061	GTT	G
MA11	ref|NC_001147|:93845	TA	T
MA11	ref|NC_001147|:94815	ACCCC	A
MA11	ref|NC_001147|:141471	GAA	G
MA11	ref|NC_001147|:145176	CT	C
MA11	ref|NC_001147|:145263	GA	G
MA11	ref|NC_001147|:147247	AT	A
MA11	ref|NC_001147|:189467	AT	A
MA11	ref|NC_001147|:213812	AT	A
MA11	ref|NC_001147|:213870	CA	C
MA11	ref|NC_001147|:216898	ATT	A
MA11	ref|NC_001147|:227542	GT	G
MA11	ref|NC_001147|:254954	CT	C
MA11	ref|NC_001147|:259218	CTT	C
MA11	ref|NC_001147|:271953	CT	C
MA11	ref|NC_001147|:287987	AT	A
MA11	ref|NC_001147|:298606	T	C
MA11	ref|NC_001147|:303169	AG	A
MA11	ref|NC_001147|:315630	CTTT	C
MA11	ref|NC_001147|:321318	CA	C
MA11	ref|NC_001147|:321374	G	T
MA11	ref|NC_001147|:325064	GT	G
MA11	ref|NC_001147|:356427	GT	G
MA11	ref|NC_001147|:384807	AT	A
MA11	ref|NC_001147|:390169	AT	A
MA11	ref|NC_001147|:397394	TA	T
MA11	ref|NC_001147|:397478	GA	G
MA11	ref|NC_001147|:412675	AT	A
MA11	ref|NC_001147|:416159	GT	G
MA11	ref|NC_001147|:423979	GAA	G
MA11	ref|NC_001147|:467856	C	T
MA11	ref|NC_001147|:483090	GT	G
MA11	ref|NC_001147|:514910	GA	G
MA11	ref|NC_001147|:537259	ATT	A
MA11	ref|NC_001147|:554687	CT	C
MA11	ref|NC_001147|:560809	GA	G
MA11	ref|NC_001147|:605262	G	A
MA11	ref|NC_001147|:651129	A	G
MA11	ref|NC_001147|:670599	GTA	G
MA11	ref|NC_001147|:670723	GA	G
MA11	ref|NC_001147|:670767	GAAA	G
MA11	ref|NC_001147|:672547	TA	T
MA11	ref|NC_001147|:673205	A	AT
MA11	ref|NC_001147|:675324	CTTT	C
MA11	ref|NC_001147|:710359	TA	T
MA11	ref|NC_001147|:722810	GA	G
MA11	ref|NC_001147|:746559	CAA	C
MA11	ref|NC_001147|:766507	C	CA
MA11	ref|NC_001147|:769810	TAA	T
MA11	ref|NC_001147|:769891	GTTT	G
MA11	ref|NC_001147|:769933	AT	A
MA11	ref|NC_001147|:779901	AC	A
MA11	ref|NC_001147|:795455	G	GA
MA11	ref|NC_001147|:797581	GT	G
MA11	ref|NC_001147|:802701	G	A
MA11	ref|NC_001147|:804921	AAT	A
MA11	ref|NC_001147|:827895	C	CT
MA11	ref|NC_001147|:849491	A	AT
MA11	ref|NC_001147|:867573	C	CT
MA11	ref|NC_001147|:875965	GAA	G
MA11	ref|NC_001147|:877096	TAA	T
MA11	ref|NC_001147|:889748	TAA	T
MA11	ref|NC_001147|:892648	GT	G
MA11	ref|NC_001147|:895762	ATT	A
MA11	ref|NC_001147|:904139	CA	C
MA11	ref|NC_001147|:908427	TA	T
MA11	ref|NC_001147|:909076	GTT	G
MA11	ref|NC_001147|:960941	CT	C
MA11	ref|NC_001147|:962790	G	T
MA11	ref|NC_001147|:984788	TAA	T
MA11	ref|NC_001147|:1000974	AT	A
MA11	ref|NC_001147|:1004258	GT	G
MA11	ref|NC_001147|:1006918	AT	A
MA11	ref|NC_001147|:1019588	CTTT	C
MA11	ref|NC_001147|:1031381	CTTT	C
MA11	ref|NC_001147|:1058394	AT	A
MA11	ref|NC_001147|:1069333	C	T
MA11	ref|NC_001147|:1073759	CT	C
MA11	ref|NC_001147|:1074077	TA	T
MA11	ref|NC_001147|:1077950	CTT	C
MA11	ref|NC_001147|:1078302	CT	C
MA11	ref|NC_001148|:13174	TA	T
MA11	ref|NC_001148|:16931	ATT	A
MA11	ref|NC_001148|:16995	CTT	C
MA11	ref|NC_001148|:40127	GA	G
MA11	ref|NC_001148|:44495	TAA	T
MA11	ref|NC_001148|:85402	CA	C
MA11	ref|NC_001148|:104905	AT	A
MA11	ref|NC_001148|:105500	AT	A
MA11	ref|NC_001148|:135332	G	A
MA11	ref|NC_001148|:138809	AT	A
MA11	ref|NC_001148|:164219	CA	C
MA11	ref|NC_001148|:181192	GT	G
MA11	ref|NC_001148|:188829	AT	A
MA11	ref|NC_001148|:192966	CAAAAA	C
MA11	ref|NC_001148|:205403	A	G
MA11	ref|NC_001148|:209962	ATT	A
MA11	ref|NC_001148|:212901	TAAA	T
MA11	ref|NC_001148|:215689	GAA	G
MA11	ref|NC_001148|:282651	C	CT
MA11	ref|NC_001148|:296837	CTT	C
MA11	ref|NC_001148|:302892	CTT	C
MA11	ref|NC_001148|:359549	GA	G
MA11	ref|NC_001148|:377078	C	CT
MA11	ref|NC_001148|:396581	C	T
MA11	ref|NC_001148|:404733	A	AT
MA11	ref|NC_001148|:423987	CT	C
MA11	ref|NC_001148|:425229	GAA	G
MA11	ref|NC_001148|:429750	GA	G
MA11	ref|NC_001148|:434261	G	GA
MA11	ref|NC_001148|:476009	T	C
MA11	ref|NC_001148|:502679	CA	C
MA11	ref|NC_001148|:506544	GA	G
MA11	ref|NC_001148|:523733	C	T
MA11	ref|NC_001148|:528959	CTT	C
MA11	ref|NC_001148|:561938	A	G
MA11	ref|NC_001148|:589896	CTTT	C
MA11	ref|NC_001148|:600560	GAAA	G
MA11	ref|NC_001148|:607820	CTTT	C
MA11	ref|NC_001148|:619142	C	CT
MA11	ref|NC_001148|:620255	CAAAA	C
MA11	ref|NC_001148|:626496	C	CT
MA11	ref|NC_001148|:639361	G	GA
MA11	ref|NC_001148|:643732	GAA	G
MA11	ref|NC_001148|:648520	GA	G
MA11	ref|NC_001148|:653959	AT	A
MA11	ref|NC_001148|:676633	AT	A
MA11	ref|NC_001148|:695616	TAA	T
MA11	ref|NC_001148|:711293	CT	C
MA11	ref|NC_001148|:759581	C	T
MA11	ref|NC_001148|:767576	AT	A
MA11	ref|NC_001148|:802209	GAA	G
MA11	ref|NC_001148|:814358	CAA	C
MA11	ref|NC_001148|:819664	ATT	A
MA11	ref|NC_001148|:835345	C	CT
MA11	ref|NC_001148|:857189	GTTT	G
MA11	ref|NC_001148|:860017	GT	G
MA11	ref|NC_001148|:862822	G	A
MA11	ref|NC_001148|:864021	GT	G
MA11	ref|NC_001148|:868371	ATT	A
MA11	ref|NC_001148|:886454	GTTTT	G
MA11	ref|NC_001148|:907267	G	T
MA11	ref|NC_001148|:909717	TA	T
MA11	ref|NC_001148|:911137	GA	G
MA12	ref|NC_001133|:11077	TA	T
MA12	ref|NC_001133|:23239	CT	C
MA12	ref|NC_001133|:28683	C	CA
MA12	ref|NC_001133|:35113	GAA	G
MA12	ref|NC_001133|:36436	CT	C
MA12	ref|NC_001133|:45634	CTT	C
MA12	ref|NC_001133|:71116	GA	G
MA12	ref|NC_001133|:71530	TAA	T
MA12	ref|NC_001133|:74999	ATT	A
MA12	ref|NC_001133|:80921	G	A
MA12	ref|NC_001133|:92291	AT	A
MA12	ref|NC_001133|:101450	TAA	T
MA12	ref|NC_001133|:108747	GT	G
MA12	ref|NC_001133|:128103	AT	A
MA12	ref|NC_001133|:152105	CTTT	C
MA12	ref|NC_001133|:154847	GT	G
MA12	ref|NC_001133|:169227	C	CAT
MA12	ref|NC_001133|:178459	GT	G
MA12	ref|NC_001133|:179225	CA	C
MA12	ref|NC_001133|:189970	TA	T
MA12	ref|NC_001133|:196460	CA	C
MA12	ref|NC_001133|:198906	GA	G
MA12	ref|NC_001133|:207851	G	A
MA12	ref|NC_001133|:219379	GC	G
MA12	ref|NC_001134|:24053	GTT	G
MA12	ref|NC_001134|:28695	CT	C
MA12	ref|NC_001134|:69628	CA	C
MA12	ref|NC_001134|:72346	C	CACA
MA12	ref|NC_001134|:92272	CT	C
MA12	ref|NC_001134|:105333	CTT	C
MA12	ref|NC_001134|:105730	A	AT
MA12	ref|NC_001134|:122381	C	CA
MA12	ref|NC_001134|:122587	ATT	A
MA12	ref|NC_001134|:126565	CTT	C
MA12	ref|NC_001134|:127636	CTT	C
MA12	ref|NC_001134|:140104	C	CT
MA12	ref|NC_001134|:150347	C	CAT
MA12	ref|NC_001134|:150349	C	T
MA12	ref|NC_001134|:153609	AT	A
MA12	ref|NC_001134|:167978	CAAA	C
MA12	ref|NC_001134|:195934	TA	T
MA12	ref|NC_001134|:210576	T	C
MA12	ref|NC_001134|:237163	A	AT
MA12	ref|NC_001134|:242639	AT	A
MA12	ref|NC_001134|:247301	G	T
MA12	ref|NC_001134|:251593	CTTT	C
MA12	ref|NC_001134|:274224	CTT	C
MA12	ref|NC_001134|:281139	GAA	G
MA12	ref|NC_001134|:292118	GA	G
MA12	ref|NC_001134|:296125	ATTTT	A
MA12	ref|NC_001134|:300060	T	A
MA12	ref|NC_001134|:321337	TA	T
MA12	ref|NC_001134|:338222	AT	A
MA12	ref|NC_001134|:369788	CT	C
MA12	ref|NC_001134|:415764	CTTTT	C
MA12	ref|NC_001134|:439333	G	T
MA12	ref|NC_001134|:447978	G	A
MA12	ref|NC_001134|:452435	CTTTT	C
MA12	ref|NC_001134|:453382	CT	C
MA12	ref|NC_001134|:464229	T	C
MA12	ref|NC_001134|:465649	A	G
MA12	ref|NC_001134|:466490	GA	G
MA12	ref|NC_001134|:479272	CAA	C
MA12	ref|NC_001134|:485341	C	T
MA12	ref|NC_001134|:492950	GAA	G
MA12	ref|NC_001134|:498878	CA	C
MA12	ref|NC_001134|:505412	CAA	C
MA12	ref|NC_001134|:526831	GAA	G
MA12	ref|NC_001134|:542038	TA	T
MA12	ref|NC_001134|:563031	GTTTTTT	G
MA12	ref|NC_001134|:576030	TAA	T
MA12	ref|NC_001134|:619878	G	T
MA12	ref|NC_001134|:676346	GT	G
MA12	ref|NC_001134|:684840	ATT	A
MA12	ref|NC_001134|:708136	TA	T
MA12	ref|NC_001134|:711386	A	AT
MA12	ref|NC_001134|:715469	TC	T
MA12	ref|NC_001134|:737792	CT	C
MA12	ref|NC_001134|:738190	A	G
MA12	ref|NC_001134|:760286	C	CA
MA12	ref|NC_001134|:767793	GAAA	G
MA12	ref|NC_001134|:780533	C	T
MA12	ref|NC_001134|:784713	C	CT
MA12	ref|NC_001134|:796545	CT	C
MA12	ref|NC_001135|:18612	CT	C
MA12	ref|NC_001135|:23991	AT	A
MA12	ref|NC_001135|:44541	GAAAAAAAA	G
MA12	ref|NC_001135|:54924	CA	C
MA12	ref|NC_001135|:57055	TAA	T
MA12	ref|NC_001135|:75459	AT	A
MA12	ref|NC_001135|:76009	CT	C
MA12	ref|NC_001135|:78480	CT	C
MA12	ref|NC_001135|:107899	GA	G
MA12	ref|NC_001135|:127804	CT	C
MA12	ref|NC_001135|:128128	ATT	A
MA12	ref|NC_001135|:130514	TAA	T
MA12	ref|NC_001135|:139420	CA	C
MA12	ref|NC_001135|:142665	GA	G
MA12	ref|NC_001135|:148346	GT	G
MA12	ref|NC_001135|:166706	TA	T
MA12	ref|NC_001135|:174872	C	T
MA12	ref|NC_001135|:209788	CA	C
MA12	ref|NC_001135|:211722	GA	G
MA12	ref|NC_001135|:223344	CTT	C
MA12	ref|NC_001135|:231005	CTTTT	C
MA12	ref|NC_001135|:236804	CT	C
MA12	ref|NC_001135|:247980	G	GTA
MA12	ref|NC_001135|:259986	GT	G
MA12	ref|NC_001135|:273942	GA	G
MA12	ref|NC_001135|:291227	C	CA
MA12	ref|NC_001135|:300062	TA	T
MA12	ref|NC_001135|:304284	TA	T
MA12	ref|NC_001136|:43856	CTT	C
MA12	ref|NC_001136|:54752	C	T
MA12	ref|NC_001136|:57073	GAA	G
MA12	ref|NC_001136|:62172	CT	C
MA12	ref|NC_001136|:123792	TAAA	T
MA12	ref|NC_001136|:130648	T	C
MA12	ref|NC_001136|:132295	G	GA
MA12	ref|NC_001136|:135456	CTT	C
MA12	ref|NC_001136|:179044	C	T
MA12	ref|NC_001136|:211214	GA	G
MA12	ref|NC_001136|:232306	GT	G
MA12	ref|NC_001136|:255146	T	C
MA12	ref|NC_001136|:256612	TA	T
MA12	ref|NC_001136|:265144	C	T
MA12	ref|NC_001136|:266032	CA	C
MA12	ref|NC_001136|:270194	CA	C
MA12	ref|NC_001136|:283285	GAA	G
MA12	ref|NC_001136|:300038	GA	G
MA12	ref|NC_001136|:302323	GA	G
MA12	ref|NC_001136|:336206	CTT	C
MA12	ref|NC_001136|:358277	AT	A
MA12	ref|NC_001136|:364962	TA	T
MA12	ref|NC_001136|:376575	AT	A
MA12	ref|NC_001136|:411785	AC	A
MA12	ref|NC_001136|:423469	TA	T
MA12	ref|NC_001136|:431278	A	G
MA12	ref|NC_001136|:436198	CTTT	C
MA12	ref|NC_001136|:444482	G	GAT
MA12	ref|NC_001136|:444499	G	A
MA12	ref|NC_001136|:467237	G	T
MA12	ref|NC_001136|:471707	AT	A
MA12	ref|NC_001136|:482472	GAAAA	G
MA12	ref|NC_001136|:515755	C	T
MA12	ref|NC_001136|:519863	AT	A
MA12	ref|NC_001136|:550807	TAA	T
MA12	ref|NC_001136|:558164	CT	C
MA12	ref|NC_001136|:591697	TA	T
MA12	ref|NC_001136|:592981	GT	G
MA12	ref|NC_001136|:628654	AT	A
MA12	ref|NC_001136|:629821	CT	C
MA12	ref|NC_001136|:630833	GTTT	G
MA12	ref|NC_001136|:645102	GA	G
MA12	ref|NC_001136|:680128	CT	C
MA12	ref|NC_001136|:717353	GA	G
MA12	ref|NC_001136|:741945	TA	T
MA12	ref|NC_001136|:780652	G	A
MA12	ref|NC_001136|:816631	TAAA	T
MA12	ref|NC_001136|:818116	T	TC
MA12	ref|NC_001136|:838275	CA	C
MA12	ref|NC_001136|:867984	TA	T
MA12	ref|NC_001136|:887096	G	GA
MA12	ref|NC_001136|:909727	ATTT	A
MA12	ref|NC_001136|:912341	GA	G
MA12	ref|NC_001136|:929184	AT	A
MA12	ref|NC_001136|:948490	C	CA
MA12	ref|NC_001136|:960412	CT	C
MA12	ref|NC_001136|:966520	TAAA	T
MA12	ref|NC_001136|:986488	C	T
MA12	ref|NC_001136|:1025876	A	G
MA12	ref|NC_001136|:1057873	AT	A
MA12	ref|NC_001136|:1083665	T	C
MA12	ref|NC_001136|:1090113	GAA	G
MA12	ref|NC_001136|:1126223	C	CTA
MA12	ref|NC_001136|:1150077	A	G
MA12	ref|NC_001136|:1156457	TA	T
MA12	ref|NC_001136|:1162639	T	G
MA12	ref|NC_001136|:1168517	CA	C
MA12	ref|NC_001136|:1172161	G	GA
MA12	ref|NC_001136|:1178330	CTT	C
MA12	ref|NC_001136|:1181032	G	A
MA12	ref|NC_001136|:1228209	A	G
MA12	ref|NC_001136|:1263775	G	A
MA12	ref|NC_001136|:1267299	A	AT
MA12	ref|NC_001136|:1295459	A	AT
MA12	ref|NC_001136|:1303678	C	A
MA12	ref|NC_001136|:1309229	C	T
MA12	ref|NC_001136|:1310265	GA	G
MA12	ref|NC_001136|:1323685	G	T
MA12	ref|NC_001136|:1341641	TC	T
MA12	ref|NC_001136|:1348348	T	G
MA12	ref|NC_001136|:1352861	CT	C
MA12	ref|NC_001136|:1357370	C	CA
MA12	ref|NC_001136|:1366917	ATT	A
MA12	ref|NC_001136|:1418469	CATAT	C
MA12	ref|NC_001136|:1421025	GA	G
MA12	ref|NC_001136|:1443538	GA	G
MA12	ref|NC_001136|:1468506	CAA	C
MA12	ref|NC_001136|:1473308	TA	T
MA12	ref|NC_001136|:1474784	ATT	A
MA12	ref|NC_001136|:1513956	CT	C
MA12	ref|NC_001136|:1517680	GT	G
MA12	ref|NC_001137|:14724	CAAAAA	C
MA12	ref|NC_001137|:15299	AT	A
MA12	ref|NC_001137|:16072	A	AT
MA12	ref|NC_001137|:19574	CA	C
MA12	ref|NC_001137|:36289	GTT	G
MA12	ref|NC_001137|:65293	GAAAAA	G
MA12	ref|NC_001137|:73474	CT	C
MA12	ref|NC_001137|:148091	GAA	G
MA12	ref|NC_001137|:152924	GA	G
MA12	ref|NC_001137|:196609	TAAA	T
MA12	ref|NC_001137|:217691	TA	T
MA12	ref|NC_001137|:225400	G	GA
MA12	ref|NC_001137|:241578	GA	G
MA12	ref|NC_001137|:251561	GAAA	G
MA12	ref|NC_001137|:261464	CAAA	C
MA12	ref|NC_001137|:266246	CT	C
MA12	ref|NC_001137|:303524	A	AT
MA12	ref|NC_001137|:322305	AT	A
MA12	ref|NC_001137|:337696	ATT	A
MA12	ref|NC_001137|:374469	G	A
MA12	ref|NC_001137|:374816	CA	C
MA12	ref|NC_001137|:382523	CAAA	C
MA12	ref|NC_001137|:395202	CA	C
MA12	ref|NC_001137|:402835	GA	G
MA12	ref|NC_001137|:406418	CT	C
MA12	ref|NC_001137|:415753	CTT	C
MA12	ref|NC_001137|:422990	CAA	C
MA12	ref|NC_001137|:425041	C	CA
MA12	ref|NC_001137|:492181	CA	C
MA12	ref|NC_001137|:503930	CAA	C
MA12	ref|NC_001137|:522970	ATTT	A
MA12	ref|NC_001137|:545186	AGGGG	A
MA12	ref|NC_001137|:546453	GA	G
MA12	ref|NC_001137|:555363	TAA	T
MA12	ref|NC_001138|:45412	T	C
MA12	ref|NC_001138|:54494	GTTT	G
MA12	ref|NC_001138|:57967	TAA	T
MA12	ref|NC_001138|:75912	CTT	C
MA12	ref|NC_001138|:78010	CAT	C
MA12	ref|NC_001138|:95244	AT	A
MA12	ref|NC_001138|:97505	CAA	C
MA12	ref|NC_001138|:98766	ATT	A
MA12	ref|NC_001138|:99153	CAA	C
MA12	ref|NC_001138|:104577	T	TA
MA12	ref|NC_001138|:119882	G	A
MA12	ref|NC_001138|:160576	ACAG	A
MA12	ref|NC_001138|:166596	G	GT
MA12	ref|NC_001138|:166888	G	T
MA12	ref|NC_001138|:172412	TA	T
MA12	ref|NC_001138|:176497	GA	G
MA12	ref|NC_001138|:226131	CA	C
MA12	ref|NC_001138|:226929	G	GA
MA12	ref|NC_001138|:245961	ATT	A
MA12	ref|NC_001139|:20016	TA	T
MA12	ref|NC_001139|:31120	C	T
MA12	ref|NC_001139|:45353	G	GA
MA12	ref|NC_001139|:56225	CT	C
MA12	ref|NC_001139|:65388	AT	A
MA12	ref|NC_001139|:71835	T	C
MA12	ref|NC_001139|:74302	G	A
MA12	ref|NC_001139|:76709	GAA	G
MA12	ref|NC_001139|:92431	TA	T
MA12	ref|NC_001139|:111121	A	G
MA12	ref|NC_001139|:121032	GA	G
MA12	ref|NC_001139|:128791	C	T
MA12	ref|NC_001139|:140293	TA	T
MA12	ref|NC_001139|:143777	A	G
MA12	ref|NC_001139|:167250	CAA	C
MA12	ref|NC_001139|:204038	GA	G
MA12	ref|NC_001139|:206096	CA	C
MA12	ref|NC_001139|:206341	GTT	G
MA12	ref|NC_001139|:225858	CT	C
MA12	ref|NC_001139|:277524	C	A
MA12	ref|NC_001139|:298093	C	CAT
MA12	ref|NC_001139|:349503	CA	C
MA12	ref|NC_001139|:356452	C	T
MA12	ref|NC_001139|:364146	ATT	A
MA12	ref|NC_001139|:366778	TAA	T
MA12	ref|NC_001139|:397834	GAAA	G
MA12	ref|NC_001139|:405706	AT	A
MA12	ref|NC_001139|:413966	GA	G
MA12	ref|NC_001139|:442196	G	A
MA12	ref|NC_001139|:442208	A	G
MA12	ref|NC_001139|:485313	TA	T
MA12	ref|NC_001139|:527468	ATT	A
MA12	ref|NC_001139|:528947	AT	A
MA12	ref|NC_001139|:548070	CT	C
MA12	ref|NC_001139|:593361	CAT	C
MA12	ref|NC_001139|:603409	T	C
MA12	ref|NC_001139|:607300	AT	A
MA12	ref|NC_001139|:616171	ATTTT	A
MA12	ref|NC_001139|:617452	TAAA	T
MA12	ref|NC_001139|:639673	GAAAAAAA	G
MA12	ref|NC_001139|:700000	ATT	A
MA12	ref|NC_001139|:702711	ATT	A
MA12	ref|NC_001139|:715716	GA	G
MA12	ref|NC_001139|:733109	ATTTTTT	A
MA12	ref|NC_001139|:742157	CTTTT	C
MA12	ref|NC_001139|:753139	C	T
MA12	ref|NC_001139|:763164	C	T
MA12	ref|NC_001139|:777514	AT	A
MA12	ref|NC_001139|:779991	GT	G
MA12	ref|NC_001139|:781647	GA	G
MA12	ref|NC_001139|:784113	GT	G
MA12	ref|NC_001139|:853509	ATT	A
MA12	ref|NC_001139|:878684	GA	G
MA12	ref|NC_001139|:885597	T	C
MA12	ref|NC_001139|:899782	TAA	T
MA12	ref|NC_001139|:909502	GT	G
MA12	ref|NC_001139|:920192	C	A
MA12	ref|NC_001139|:921094	CT	C
MA12	ref|NC_001139|:968722	AT	A
MA12	ref|NC_001139|:968778	G	GA
MA12	ref|NC_001139|:974193	GA	G
MA12	ref|NC_001139|:975051	T	C
MA12	ref|NC_001139|:977899	TAA	T
MA12	ref|NC_001139|:999559	TAAA	T
MA12	ref|NC_001139|:1011080	GA	G
MA12	ref|NC_001139|:1012425	TA	T
MA12	ref|NC_001139|:1047238	C	T
MA12	ref|NC_001139|:1048250	G	A
MA12	ref|NC_001139|:1050199	GAA	G
MA12	ref|NC_001139|:1050785	AT	A
MA12	ref|NC_001139|:1051832	CT	C
MA12	ref|NC_001139|:1054448	A	G
MA12	ref|NC_001139|:1063730	A	AAT
MA12	ref|NC_001139|:1073937	CA	C
MA12	ref|NC_001140|:32841	T	TTA
MA12	ref|NC_001140|:36227	GA	G
MA12	ref|NC_001140|:38215	G	T
MA12	ref|NC_001140|:38647	CTT	C
MA12	ref|NC_001140|:48099	GAA	G
MA12	ref|NC_001140|:50980	CTT	C
MA12	ref|NC_001140|:56206	GA	G
MA12	ref|NC_001140|:63926	C	CT
MA12	ref|NC_001140|:67613	GA	G
MA12	ref|NC_001140|:71053	G	A
MA12	ref|NC_001140|:80499	GA	G
MA12	ref|NC_001140|:83032	CT	C
MA12	ref|NC_001140|:83521	A	G
MA12	ref|NC_001140|:85273	GA	G
MA12	ref|NC_001140|:89270	G	A
MA12	ref|NC_001140|:115390	ATT	A
MA12	ref|NC_001140|:116904	GT	G
MA12	ref|NC_001140|:120062	GTT	G
MA12	ref|NC_001140|:125832	GAAAAA	G
MA12	ref|NC_001140|:126150	GTT	G
MA12	ref|NC_001140|:141525	CTT	C
MA12	ref|NC_001140|:150670	CA	C
MA12	ref|NC_001140|:151579	CT	C
MA12	ref|NC_001140|:167627	C	CAT
MA12	ref|NC_001140|:222734	GT	G
MA12	ref|NC_001140|:234753	ATT	A
MA12	ref|NC_001140|:262100	CTT	C
MA12	ref|NC_001140|:264394	C	CT
MA12	ref|NC_001140|:271840	C	CT
MA12	ref|NC_001140|:290235	TA	T
MA12	ref|NC_001140|:322928	G	A
MA12	ref|NC_001140|:323234	GA	G
MA12	ref|NC_001140|:334431	AT	A
MA12	ref|NC_001140|:360784	GA	G
MA12	ref|NC_001140|:370568	G	A
MA12	ref|NC_001140|:375509	TA	T
MA12	ref|NC_001140|:382741	C	T
MA12	ref|NC_001140|:418796	G	A
MA12	ref|NC_001140|:419041	C	T
MA12	ref|NC_001140|:443640	A	AT
MA12	ref|NC_001140|:455850	TAA	T
MA12	ref|NC_001140|:472611	CT	C
MA12	ref|NC_001140|:475549	CAA	C
MA12	ref|NC_001140|:488371	C	CA
MA12	ref|NC_001140|:512211	GAAAA	G
MA12	ref|NC_001140|:513930	G	A
MA12	ref|NC_001140|:517407	GA	G
MA12	ref|NC_001140|:518737	TC	T
MA12	ref|NC_001140|:518897	C	T
MA12	ref|NC_001140|:519048	CA	C
MA12	ref|NC_001141|:51318	A	AT
MA12	ref|NC_001141|:64299	CT	C
MA12	ref|NC_001141|:122089	GT	G
MA12	ref|NC_001141|:126618	A	C
MA12	ref|NC_001141|:127338	GT	G
MA12	ref|NC_001141|:137906	GA	G
MA12	ref|NC_001141|:138429	ACCCC	A
MA12	ref|NC_001141|:149075	GAA	G
MA12	ref|NC_001141|:151193	GA	G
MA12	ref|NC_001141|:202146	A	AT
MA12	ref|NC_001141|:232073	CT	C
MA12	ref|NC_001141|:245877	TA	T
MA12	ref|NC_001141|:245962	CTTTT	C
MA12	ref|NC_001141|:249625	CTT	C
MA12	ref|NC_001141|:256168	GT	G
MA12	ref|NC_001141|:257480	CA	C
MA12	ref|NC_001141|:260038	CT	C
MA12	ref|NC_001141|:287755	ATTT	A
MA12	ref|NC_001141|:379890	TAA	T
MA12	ref|NC_001141|:380935	GAAAA	G
MA12	ref|NC_001141|:385640	ATTT	A
MA12	ref|NC_001141|:389257	GAAA	G
MA12	ref|NC_001142|:28946	CTTT	C
MA12	ref|NC_001142|:33346	CT	C
MA12	ref|NC_001142|:37825	GT	G
MA12	ref|NC_001142|:60682	GTT	G
MA12	ref|NC_001142|:67697	CA	C
MA12	ref|NC_001142|:75588	CTT	C
MA12	ref|NC_001142|:85527	CT	C
MA12	ref|NC_001142|:90279	GT	G
MA12	ref|NC_001142|:91710	C	A
MA12	ref|NC_001142|:113474	AT	A
MA12	ref|NC_001142|:123779	GAA	G
MA12	ref|NC_001142|:131054	GT	G
MA12	ref|NC_001142|:134179	GA	G
MA12	ref|NC_001142|:135953	G	GA
MA12	ref|NC_001142|:136911	GAAA	G
MA12	ref|NC_001142|:150456	C	T
MA12	ref|NC_001142|:154825	G	GA
MA12	ref|NC_001142|:157844	GA	G
MA12	ref|NC_001142|:159429	CAA	C
MA12	ref|NC_001142|:202305	C	T
MA12	ref|NC_001142|:207747	GA	G
MA12	ref|NC_001142|:268747	AT	A
MA12	ref|NC_001142|:269905	TA	T
MA12	ref|NC_001142|:278038	GA	G
MA12	ref|NC_001142|:280770	CTTTT	C
MA12	ref|NC_001142|:287061	C	T
MA12	ref|NC_001142|:289587	TAAA	T
MA12	ref|NC_001142|:319847	GA	G
MA12	ref|NC_001142|:323029	G	T
MA12	ref|NC_001142|:337388	TA	T
MA12	ref|NC_001142|:370404	C	A
MA12	ref|NC_001142|:388260	CAA	C
MA12	ref|NC_001142|:396677	TA	T
MA12	ref|NC_001142|:396952	CTT	C
MA12	ref|NC_001142|:419705	GA	G
MA12	ref|NC_001142|:424172	GAT	G
MA12	ref|NC_001142|:455838	C	T
MA12	ref|NC_001142|:462066	C	CA
MA12	ref|NC_001142|:462495	G	T
MA12	ref|NC_001142|:464306	GT	G
MA12	ref|NC_001142|:472080	ATT	A
MA12	ref|NC_001142|:525782	TAAA	T
MA12	ref|NC_001142|:532463	TA	T
MA12	ref|NC_001142|:553368	T	C
MA12	ref|NC_001142|:562467	G	A
MA12	ref|NC_001142|:570775	GAA	G
MA12	ref|NC_001142|:575210	AT	A
MA12	ref|NC_001142|:577025	A	AAT
MA12	ref|NC_001142|:594187	A	ATTG
MA12	ref|NC_001142|:618031	A	AT
MA12	ref|NC_001142|:628671	G	A
MA12	ref|NC_001142|:633121	G	GA
MA12	ref|NC_001142|:641667	C	A
MA12	ref|NC_001142|:652698	TA	T
MA12	ref|NC_001142|:663612	GA	G
MA12	ref|NC_001142|:663948	CT	C
MA12	ref|NC_001142|:672798	CT	C
MA12	ref|NC_001142|:697010	CT	C
MA12	ref|NC_001143|:15863	CA	C
MA12	ref|NC_001143|:19855	TA	T
MA12	ref|NC_001143|:49473	A	G
MA12	ref|NC_001143|:100721	G	A
MA12	ref|NC_001143|:114774	C	CAT
MA12	ref|NC_001143|:153385	CA	C
MA12	ref|NC_001143|:168050	GT	G
MA12	ref|NC_001143|:175418	C	T
MA12	ref|NC_001143|:179774	T	A
MA12	ref|NC_001143|:258955	A	G
MA12	ref|NC_001143|:260979	GA	G
MA12	ref|NC_001143|:264643	GT	G
MA12	ref|NC_001143|:266089	TA	T
MA12	ref|NC_001143|:307256	G	GA
MA12	ref|NC_001143|:310035	GA	G
MA12	ref|NC_001143|:320823	GTTTTT	G
MA12	ref|NC_001143|:340673	GA	G
MA12	ref|NC_001143|:356150	GT	G
MA12	ref|NC_001143|:357984	TA	T
MA12	ref|NC_001143|:428783	GA	G
MA12	ref|NC_001143|:432846	GA	G
MA12	ref|NC_001143|:435397	A	G
MA12	ref|NC_001143|:445220	CT	C
MA12	ref|NC_001143|:450308	TA	T
MA12	ref|NC_001143|:468689	AT	A
MA12	ref|NC_001143|:541483	G	T
MA12	ref|NC_001143|:557499	GA	G
MA12	ref|NC_001143|:571482	G	GATAT
MA12	ref|NC_001143|:581891	CT	C
MA12	ref|NC_001143|:584832	AT	A
MA12	ref|NC_001143|:597919	C	G
MA12	ref|NC_001143|:613990	G	GA
MA12	ref|NC_001143|:615683	AT	A
MA12	ref|NC_001143|:618946	GA	G
MA12	ref|NC_001143|:626626	GT	G
MA12	ref|NC_001143|:632832	CAA	C
MA12	ref|NC_001143|:635468	CTTT	C
MA12	ref|NC_001143|:638422	ATTT	A
MA12	ref|NC_001143|:643378	GT	G
MA12	ref|NC_001144|:36723	GA	G
MA12	ref|NC_001144|:47417	GT	G
MA12	ref|NC_001144|:52618	CTT	C
MA12	ref|NC_001144|:81387	TA	T
MA12	ref|NC_001144|:84519	CT	C
MA12	ref|NC_001144|:86724	TAA	T
MA12	ref|NC_001144|:125399	TTA	T
MA12	ref|NC_001144|:130903	CT	C
MA12	ref|NC_001144|:136390	T	A
MA12	ref|NC_001144|:223529	C	A
MA12	ref|NC_001144|:231706	G	A
MA12	ref|NC_001144|:234224	A	AT
MA12	ref|NC_001144|:263307	C	CA
MA12	ref|NC_001144|:292024	GAA	G
MA12	ref|NC_001144|:296714	C	T
MA12	ref|NC_001144|:302040	C	T
MA12	ref|NC_001144|:314740	CT	C
MA12	ref|NC_001144|:315793	CT	C
MA12	ref|NC_001144|:323403	C	CATAT
MA12	ref|NC_001144|:342873	GTA	G
MA12	ref|NC_001144|:348919	GTTT	G
MA12	ref|NC_001144|:371365	GA	G
MA12	ref|NC_001144|:380538	G	A
MA12	ref|NC_001144|:392810	G	GT
MA12	ref|NC_001144|:401263	G	A
MA12	ref|NC_001144|:402737	AT	A
MA12	ref|NC_001144|:402861	A	AT
MA12	ref|NC_001144|:447665	C	CTA
MA12	ref|NC_001144|:498731	CT	C
MA12	ref|NC_001144|:506065	GT	G
MA12	ref|NC_001144|:517794	GT	G
MA12	ref|NC_001144|:517892	TA	T
MA12	ref|NC_001144|:527967	CT	C
MA12	ref|NC_001144|:530093	T	C
MA12	ref|NC_001144|:535873	C	A
MA12	ref|NC_001144|:539598	CT	C
MA12	ref|NC_001144|:550360	CA	C
MA12	ref|NC_001144|:552708	CT	C
MA12	ref|NC_001144|:563498	C	T
MA12	ref|NC_001144|:585080	ATCT	A
MA12	ref|NC_001144|:603373	TA	T
MA12	ref|NC_001144|:625064	TA	T
MA12	ref|NC_001144|:646385	GA	G
MA12	ref|NC_001144|:647802	C	T
MA12	ref|NC_001144|:657926	GTT	G
MA12	ref|NC_001144|:678906	GT	G
MA12	ref|NC_001144|:687472	GAA	G
MA12	ref|NC_001144|:687587	G	GTATA
MA12	ref|NC_001144|:704138	TAAA	T
MA12	ref|NC_001144|:712186	GT	G
MA12	ref|NC_001144|:718114	TA	T
MA12	ref|NC_001144|:726514	A	AT
MA12	ref|NC_001144|:734923	AT	A
MA12	ref|NC_001144|:757586	G	GT
MA12	ref|NC_001144|:759341	G	GA
MA12	ref|NC_001144|:784895	GAA	G
MA12	ref|NC_001144|:819069	CTT	C
MA12	ref|NC_001144|:827513	GC	G
MA12	ref|NC_001144|:831164	G	A
MA12	ref|NC_001144|:837956	GA	G
MA12	ref|NC_001144|:873653	A	AAT
MA12	ref|NC_001144|:893976	G	A
MA12	ref|NC_001144|:916192	C	T
MA12	ref|NC_001144|:941045	TA	T
MA12	ref|NC_001144|:962958	TA	T
MA12	ref|NC_001144|:966806	A	G
MA12	ref|NC_001144|:1002214	GAAAA	G
MA12	ref|NC_001144|:1019116	GAA	G
MA12	ref|NC_001144|:1026686	CTT	C
MA12	ref|NC_001144|:1059123	TAA	T
MA12	ref|NC_001145|:41950	GAAAAA	G
MA12	ref|NC_001145|:49837	CT	C
MA12	ref|NC_001145|:58770	ATT	A
MA12	ref|NC_001145|:58897	CT	C
MA12	ref|NC_001145|:94308	AT	A
MA12	ref|NC_001145|:97782	GTT	G
MA12	ref|NC_001145|:99274	CA	C
MA12	ref|NC_001145|:165375	TTC	T
MA12	ref|NC_001145|:211507	AT	A
MA12	ref|NC_001145|:234752	AT	A
MA12	ref|NC_001145|:235109	C	CA
MA12	ref|NC_001145|:249694	C	T
MA12	ref|NC_001145|:251661	GAA	G
MA12	ref|NC_001145|:286989	G	GC
MA12	ref|NC_001145|:348566	CTT	C
MA12	ref|NC_001145|:387095	ATTTT	A
MA12	ref|NC_001145|:390765	GT	G
MA12	ref|NC_001145|:400918	C	CA
MA12	ref|NC_001145|:408819	GT	G
MA12	ref|NC_001145|:416400	C	CT
MA12	ref|NC_001145|:426076	AT	A
MA12	ref|NC_001145|:447242	G	T
MA12	ref|NC_001145|:476094	C	T
MA12	ref|NC_001145|:549143	G	GA
MA12	ref|NC_001145|:572861	TA	T
MA12	ref|NC_001145|:587350	C	T
MA12	ref|NC_001145|:594449	A	G
MA12	ref|NC_001145|:603433	GA	G
MA12	ref|NC_001145|:625708	CTTTTTTT	C
MA12	ref|NC_001145|:674863	GAAAAA	G
MA12	ref|NC_001145|:677063	AT	A
MA12	ref|NC_001145|:732476	AT	A
MA12	ref|NC_001145|:739897	AT	A
MA12	ref|NC_001145|:751553	C	CA
MA12	ref|NC_001145|:755194	C	T
MA12	ref|NC_001145|:766358	G	A
MA12	ref|NC_001145|:770561	AT	A
MA12	ref|NC_001145|:779300	CT	C
MA12	ref|NC_001145|:796809	A	G
MA12	ref|NC_001145|:810832	G	GA
MA12	ref|NC_001145|:854422	CT	C
MA12	ref|NC_001145|:874559	CTTT	C
MA12	ref|NC_001145|:886520	TA	T
MA12	ref|NC_001145|:892552	AT	A
MA12	ref|NC_001146|:10214	TAA	T
MA12	ref|NC_001146|:10600	TA	T
MA12	ref|NC_001146|:37079	A	G
MA12	ref|NC_001146|:89323	CT	C
MA12	ref|NC_001146|:93254	G	A
MA12	ref|NC_001146|:102223	G	A
MA12	ref|NC_001146|:118987	GAAA	G
MA12	ref|NC_001146|:138534	G	GTA
MA12	ref|NC_001146|:174797	AT	A
MA12	ref|NC_001146|:196490	A	C
MA12	ref|NC_001146|:217138	AT	A
MA12	ref|NC_001146|:235956	CTTT	C
MA12	ref|NC_001146|:283398	T	C
MA12	ref|NC_001146|:300772	GA	G
MA12	ref|NC_001146|:339252	C	A
MA12	ref|NC_001146|:380954	GAA	G
MA12	ref|NC_001146|:382231	TA	T
MA12	ref|NC_001146|:382234	A	T
MA12	ref|NC_001146|:444651	CT	C
MA12	ref|NC_001146|:483236	CAA	C
MA12	ref|NC_001146|:486640	GT	G
MA12	ref|NC_001146|:499475	AT	A
MA12	ref|NC_001146|:502649	G	A
MA12	ref|NC_001146|:516865	AT	A
MA12	ref|NC_001146|:532584	GA	G
MA12	ref|NC_001146|:552866	A	G
MA12	ref|NC_001146|:568313	TA	T
MA12	ref|NC_001146|:575614	GA	G
MA12	ref|NC_001146|:609023	A	G
MA12	ref|NC_001146|:609910	GA	G
MA12	ref|NC_001146|:616158	CA	C
MA12	ref|NC_001146|:639021	CA	C
MA12	ref|NC_001146|:644217	CTA	C
MA12	ref|NC_001146|:658806	T	C
MA12	ref|NC_001146|:662647	GA	G
MA12	ref|NC_001146|:663612	TTC	T
MA12	ref|NC_001146|:668101	CA	C
MA12	ref|NC_001146|:688278	T	TG
MA12	ref|NC_001146|:692520	CAA	C
MA12	ref|NC_001146|:692960	CTT	C
MA12	ref|NC_001146|:694966	C	CTA
MA12	ref|NC_001146|:718411	G	GA
MA12	ref|NC_001146|:720381	T	C
MA12	ref|NC_001146|:728369	TA	T
MA12	ref|NC_001146|:741178	T	C
MA12	ref|NC_001146|:741732	C	T
MA12	ref|NC_001146|:772612	CAA	C
MA12	ref|NC_001147|:63638	C	T
MA12	ref|NC_001147|:92494	TA	T
MA12	ref|NC_001147|:141471	GAA	G
MA12	ref|NC_001147|:145176	CT	C
MA12	ref|NC_001147|:147247	AT	A
MA12	ref|NC_001147|:160982	GA	G
MA12	ref|NC_001147|:193675	CT	C
MA12	ref|NC_001147|:213870	CAA	C
MA12	ref|NC_001147|:230020	CTT	C
MA12	ref|NC_001147|:259218	CT	C
MA12	ref|NC_001147|:271953	CT	C
MA12	ref|NC_001147|:288282	A	AT
MA12	ref|NC_001147|:290573	CT	C
MA12	ref|NC_001147|:304199	C	T
MA12	ref|NC_001147|:320854	A	G
MA12	ref|NC_001147|:362672	G	T
MA12	ref|NC_001147|:363692	G	A
MA12	ref|NC_001147|:386384	T	C
MA12	ref|NC_001147|:397478	GAA	G
MA12	ref|NC_001147|:418424	C	T
MA12	ref|NC_001147|:423979	GA	G
MA12	ref|NC_001147|:426244	CT	C
MA12	ref|NC_001147|:426603	GAA	G
MA12	ref|NC_001147|:444498	ATT	A
MA12	ref|NC_001147|:455602	T	C
MA12	ref|NC_001147|:475132	CA	C
MA12	ref|NC_001147|:514910	G	GA
MA12	ref|NC_001147|:527915	A	G
MA12	ref|NC_001147|:533686	G	A
MA12	ref|NC_001147|:533958	A	G
MA12	ref|NC_001147|:536593	C	T
MA12	ref|NC_001147|:544658	G	GA
MA12	ref|NC_001147|:554687	CTT	C
MA12	ref|NC_001147|:569695	AT	A
MA12	ref|NC_001147|:590941	C	A
MA12	ref|NC_001147|:605262	GA	G
MA12	ref|NC_001147|:608546	GA	G
MA12	ref|NC_001147|:667564	G	GAT
MA12	ref|NC_001147|:667734	TAAA	T
MA12	ref|NC_001147|:670767	GAAA	G
MA12	ref|NC_001147|:675324	CTTTT	C
MA12	ref|NC_001147|:713330	C	T
MA12	ref|NC_001147|:720202	GAA	G
MA12	ref|NC_001147|:722233	C	T
MA12	ref|NC_001147|:722787	C	CT
MA12	ref|NC_001147|:738211	GA	G
MA12	ref|NC_001147|:739062	C	A
MA12	ref|NC_001147|:742417	GA	G
MA12	ref|NC_001147|:745306	CAAA	C
MA12	ref|NC_001147|:761366	GA	G
MA12	ref|NC_001147|:769891	GTT	G
MA12	ref|NC_001147|:798499	GA	G
MA12	ref|NC_001147|:822924	G	GTGTTGT
MA12	ref|NC_001147|:830833	CTTT	C
MA12	ref|NC_001147|:834319	TAA	T
MA12	ref|NC_001147|:841237	A	G
MA12	ref|NC_001147|:875810	G	T
MA12	ref|NC_001147|:889748	TAA	T
MA12	ref|NC_001147|:905844	GT	G
MA12	ref|NC_001147|:911748	CAT	C
MA12	ref|NC_001147|:943038	A	G
MA12	ref|NC_001147|:967942	ATT	A
MA12	ref|NC_001147|:989706	GA	G
MA12	ref|NC_001147|:1000974	AT	A
MA12	ref|NC_001147|:1003872	AAT	A
MA12	ref|NC_001147|:1006918	AT	A
MA12	ref|NC_001147|:1019588	CTTT	C
MA12	ref|NC_001147|:1048412	CTT	C
MA12	ref|NC_001147|:1061339	CA	C
MA12	ref|NC_001147|:1064795	C	A
MA12	ref|NC_001147|:1071028	TA	T
MA12	ref|NC_001147|:1074077	TA	T
MA12	ref|NC_001147|:1074149	TA	T
MA12	ref|NC_001147|:1078302	CTT	C
MA12	ref|NC_001148|:12828	TA	T
MA12	ref|NC_001148|:13707	C	T
MA12	ref|NC_001148|:16931	AT	A
MA12	ref|NC_001148|:18267	C	T
MA12	ref|NC_001148|:40127	GA	G
MA12	ref|NC_001148|:44495	TA	T
MA12	ref|NC_001148|:68862	A	AT
MA12	ref|NC_001148|:74120	CA	C
MA12	ref|NC_001148|:74183	TA	T
MA12	ref|NC_001148|:76354	CCT	C
MA12	ref|NC_001148|:85402	CAAA	C
MA12	ref|NC_001148|:92737	G	A
MA12	ref|NC_001148|:108395	AT	A
MA12	ref|NC_001148|:120046	C	CAA
MA12	ref|NC_001148|:132456	TAA	T
MA12	ref|NC_001148|:136916	G	A
MA12	ref|NC_001148|:151361	T	TA
MA12	ref|NC_001148|:153278	GA	G
MA12	ref|NC_001148|:171907	GT	G
MA12	ref|NC_001148|:197949	CA	C
MA12	ref|NC_001148|:209962	AT	A
MA12	ref|NC_001148|:212901	TAAA	T
MA12	ref|NC_001148|:259609	GT	G
MA12	ref|NC_001148|:291810	CT	C
MA12	ref|NC_001148|:296837	CT	C
MA12	ref|NC_001148|:302892	CT	C
MA12	ref|NC_001148|:302994	GA	G
MA12	ref|NC_001148|:344991	G	A
MA12	ref|NC_001148|:347675	AG	A
MA12	ref|NC_001148|:359549	GA	G
MA12	ref|NC_001148|:385833	A	G
MA12	ref|NC_001148|:451496	T	TTA
MA12	ref|NC_001148|:467069	CT	C
MA12	ref|NC_001148|:487221	AT	A
MA12	ref|NC_001148|:528959	CT	C
MA12	ref|NC_001148|:535504	G	A
MA12	ref|NC_001148|:591720	C	CATATAT
MA12	ref|NC_001148|:600560	GAA	G
MA12	ref|NC_001148|:620255	CAAAA	C
MA12	ref|NC_001148|:643732	GAA	G
MA12	ref|NC_001148|:650390	GA	G
MA12	ref|NC_001148|:653959	AT	A
MA12	ref|NC_001148|:672254	GA	G
MA12	ref|NC_001148|:681087	TA	T
MA12	ref|NC_001148|:729319	G	A
MA12	ref|NC_001148|:754378	T	TG
MA12	ref|NC_001148|:775718	TA	T
MA12	ref|NC_001148|:789613	AT	A
MA12	ref|NC_001148|:797804	G	GC
MA12	ref|NC_001148|:819664	ATT	A
MA12	ref|NC_001148|:857189	GTT	G
MA12	ref|NC_001148|:860017	GT	G
MA12	ref|NC_001148|:886454	GTT	G
MA12	ref|NC_001148|:887933	ATT	A
MA12	ref|NC_001148|:909717	TA	T
MA12	ref|NC_001148|:927823	GT	G
MA13	ref|NC_001133|:35113	GAA	G
MA13	ref|NC_001133|:36421	AT	A
MA13	ref|NC_001133|:42085	GA	G
MA13	ref|NC_001133|:45359	AGG	A
MA13	ref|NC_001133|:45634	C	CT
MA13	ref|NC_001133|:67618	G	A
MA13	ref|NC_001133|:69734	T	TG
MA13	ref|NC_001133|:70906	GAA	G
MA13	ref|NC_001133|:71116	GA	G
MA13	ref|NC_001133|:74999	ATT	A
MA13	ref|NC_001133|:100007	AT	A
MA13	ref|NC_001133|:101450	TAA	T
MA13	ref|NC_001133|:113075	G	A
MA13	ref|NC_001133|:192551	CA	C
MA13	ref|NC_001133|:196460	CA	C
MA13	ref|NC_001133|:208278	AT	A
MA13	ref|NC_001134|:38770	GA	G
MA13	ref|NC_001134|:38968	GT	G
MA13	ref|NC_001134|:58111	C	T
MA13	ref|NC_001134|:96287	GA	G
MA13	ref|NC_001134|:99737	G	A
MA13	ref|NC_001134|:105333	CT	C
MA13	ref|NC_001134|:115437	GAA	G
MA13	ref|NC_001134|:116214	CA	C
MA13	ref|NC_001134|:122587	ATT	A
MA13	ref|NC_001134|:133870	CAT	C
MA13	ref|NC_001134|:141047	GT	G
MA13	ref|NC_001134|:142103	GT	G
MA13	ref|NC_001134|:150351	T	C
MA13	ref|NC_001134|:174714	ATTT	A
MA13	ref|NC_001134|:194013	C	T
MA13	ref|NC_001134|:207021	GT	G
MA13	ref|NC_001134|:212519	TA	T
MA13	ref|NC_001134|:251593	CTTTT	C
MA13	ref|NC_001134|:255122	TA	T
MA13	ref|NC_001134|:257880	G	A
MA13	ref|NC_001134|:270857	CT	C
MA13	ref|NC_001134|:281139	GA	G
MA13	ref|NC_001134|:290352	CA	C
MA13	ref|NC_001134|:307442	T	TA
MA13	ref|NC_001134|:307654	AT	A
MA13	ref|NC_001134|:316949	CAAAAAAA	C
MA13	ref|NC_001134|:369788	CT	C
MA13	ref|NC_001134|:372988	A	G
MA13	ref|NC_001134|:373454	G	GT
MA13	ref|NC_001134|:386207	CAA	C
MA13	ref|NC_001134|:424814	G	A
MA13	ref|NC_001134|:438195	A	T
MA13	ref|NC_001134|:462749	CT	C
MA13	ref|NC_001134|:472937	TG	T
MA13	ref|NC_001134|:487048	TA	T
MA13	ref|NC_001134|:492950	GAAA	G
MA13	ref|NC_001134|:526831	GA	G
MA13	ref|NC_001134|:541458	G	GTCATCA
MA13	ref|NC_001134|:563012	AT	A
MA13	ref|NC_001134|:576030	TAA	T
MA13	ref|NC_001134|:586331	TAA	T
MA13	ref|NC_001134|:642926	G	GA
MA13	ref|NC_001134|:647590	AT	A
MA13	ref|NC_001134|:650263	T	C
MA13	ref|NC_001134|:672494	AT	A
MA13	ref|NC_001134|:680339	TA	T
MA13	ref|NC_001134|:681991	C	CA
MA13	ref|NC_001134|:684840	AT	A
MA13	ref|NC_001134|:694455	G	A
MA13	ref|NC_001134|:694611	TAA	T
MA13	ref|NC_001134|:719515	C	T
MA13	ref|NC_001134|:720641	CT	C
MA13	ref|NC_001134|:721265	GA	G
MA13	ref|NC_001134|:751216	CAA	C
MA13	ref|NC_001134|:767793	GA	G
MA13	ref|NC_001134|:796621	TA	T
MA13	ref|NC_001134|:798029	G	GA
MA13	ref|NC_001135|:12333	A	AAT
MA13	ref|NC_001135|:35514	GA	G
MA13	ref|NC_001135|:41315	G	GA
MA13	ref|NC_001135|:45663	G	A
MA13	ref|NC_001135|:54924	CAA	C
MA13	ref|NC_001135|:78524	C	CA
MA13	ref|NC_001135|:130489	TA	T
MA13	ref|NC_001135|:142665	GA	G
MA13	ref|NC_001135|:190273	T	TTA
MA13	ref|NC_001135|:205674	CT	C
MA13	ref|NC_001135|:209788	CA	C
MA13	ref|NC_001135|:223344	CT	C
MA13	ref|NC_001135|:228964	GTT	G
MA13	ref|NC_001135|:236778	GT	G
MA13	ref|NC_001135|:289715	AT	A
MA13	ref|NC_001136|:36966	AG	A
MA13	ref|NC_001136|:50590	AT	A
MA13	ref|NC_001136|:57073	GA	G
MA13	ref|NC_001136|:60616	GT	G
MA13	ref|NC_001136|:76825	CA	C
MA13	ref|NC_001136|:94051	CA	C
MA13	ref|NC_001136|:123792	TA	T
MA13	ref|NC_001136|:164943	CT	C
MA13	ref|NC_001136|:169833	G	GTA
MA13	ref|NC_001136|:169915	TA	T
MA13	ref|NC_001136|:212440	GT	G
MA13	ref|NC_001136|:232306	GT	G
MA13	ref|NC_001136|:273629	GTTTTTT	G
MA13	ref|NC_001136|:300038	GAA	G
MA13	ref|NC_001136|:302323	GA	G
MA13	ref|NC_001136|:328695	G	A
MA13	ref|NC_001136|:357278	GT	G
MA13	ref|NC_001136|:358277	AT	A
MA13	ref|NC_001136|:362378	TA	T
MA13	ref|NC_001136|:392457	CA	C
MA13	ref|NC_001136|:408171	CAA	C
MA13	ref|NC_001136|:411785	ACC	A
MA13	ref|NC_001136|:471707	AT	A
MA13	ref|NC_001136|:541809	C	T
MA13	ref|NC_001136|:542558	CAAA	C
MA13	ref|NC_001136|:550772	G	T
MA13	ref|NC_001136|:550807	T	TA
MA13	ref|NC_001136|:558164	CT	C
MA13	ref|NC_001136|:579261	AT	A
MA13	ref|NC_001136|:588619	TA	T
MA13	ref|NC_001136|:589651	TA	T
MA13	ref|NC_001136|:617101	C	A
MA13	ref|NC_001136|:621879	GAAAAA	G
MA13	ref|NC_001136|:645102	GA	G
MA13	ref|NC_001136|:653336	CT	C
MA13	ref|NC_001136|:684193	C	A
MA13	ref|NC_001136|:688005	GAA	G
MA13	ref|NC_001136|:699221	G	A
MA13	ref|NC_001136|:741921	G	GAT
MA13	ref|NC_001136|:746353	CA	C
MA13	ref|NC_001136|:770136	CT	C
MA13	ref|NC_001136|:791925	CAA	C
MA13	ref|NC_001136|:806439	AG	A
MA13	ref|NC_001136|:840422	AAT	A
MA13	ref|NC_001136|:851116	TA	T
MA13	ref|NC_001136|:887046	AT	A
MA13	ref|NC_001136|:887096	GA	G
MA13	ref|NC_001136|:892532	CA	C
MA13	ref|NC_001136|:912341	GA	G
MA13	ref|NC_001136|:929184	ATT	A
MA13	ref|NC_001136|:957628	CTT	C
MA13	ref|NC_001136|:964276	CT	C
MA13	ref|NC_001136|:998837	TG	T
MA13	ref|NC_001136|:1003851	AT	A
MA13	ref|NC_001136|:1010925	C	T
MA13	ref|NC_001136|:1015989	GA	G
MA13	ref|NC_001136|:1016710	TC	T
MA13	ref|NC_001136|:1043114	GTA	G
MA13	ref|NC_001136|:1052008	TA	T
MA13	ref|NC_001136|:1090113	GAA	G
MA13	ref|NC_001136|:1108600	GAA	G
MA13	ref|NC_001136|:1156457	TA	T
MA13	ref|NC_001136|:1156518	TA	T
MA13	ref|NC_001136|:1224545	A	AAT
MA13	ref|NC_001136|:1292634	G	A
MA13	ref|NC_001136|:1303128	G	A
MA13	ref|NC_001136|:1341641	TC	T
MA13	ref|NC_001136|:1366917	AT	A
MA13	ref|NC_001136|:1368580	CT	C
MA13	ref|NC_001136|:1388828	TA	T
MA13	ref|NC_001136|:1400791	C	A
MA13	ref|NC_001136|:1447521	TAA	T
MA13	ref|NC_001136|:1451259	GT	G
MA13	ref|NC_001136|:1468506	CA	C
MA13	ref|NC_001136|:1474784	ATTTT	A
MA13	ref|NC_001136|:1513074	T	C
MA13	ref|NC_001136|:1521818	CA	C
MA13	ref|NC_001137|:14724	CAAAA	C
MA13	ref|NC_001137|:19574	CA	C
MA13	ref|NC_001137|:21321	TAAAA	T
MA13	ref|NC_001137|:23230	AT	A
MA13	ref|NC_001137|:36289	GTT	G
MA13	ref|NC_001137|:39894	TA	T
MA13	ref|NC_001137|:59372	CT	C
MA13	ref|NC_001137|:65293	GAA	G
MA13	ref|NC_001137|:70395	TAA	T
MA13	ref|NC_001137|:147654	C	A
MA13	ref|NC_001137|:159027	CAAAAA	C
MA13	ref|NC_001137|:196609	TAA	T
MA13	ref|NC_001137|:251561	GA	G
MA13	ref|NC_001137|:265978	CT	C
MA13	ref|NC_001137|:274156	GA	G
MA13	ref|NC_001137|:279779	TA	T
MA13	ref|NC_001137|:281926	GA	G
MA13	ref|NC_001137|:289244	ATT	A
MA13	ref|NC_001137|:301455	G	T
MA13	ref|NC_001137|:318152	C	T
MA13	ref|NC_001137|:337696	AT	A
MA13	ref|NC_001137|:369256	C	A
MA13	ref|NC_001137|:382523	CAA	C
MA13	ref|NC_001137|:386143	GA	G
MA13	ref|NC_001137|:386699	C	T
MA13	ref|NC_001137|:393090	C	T
MA13	ref|NC_001137|:402835	GA	G
MA13	ref|NC_001137|:404488	CTT	C
MA13	ref|NC_001137|:406418	C	CT
MA13	ref|NC_001137|:407127	GA	G
MA13	ref|NC_001137|:412967	AT	A
MA13	ref|NC_001137|:413363	TAA	T
MA13	ref|NC_001137|:415753	CT	C
MA13	ref|NC_001137|:417189	CT	C
MA13	ref|NC_001137|:425041	CA	C
MA13	ref|NC_001137|:430559	CA	C
MA13	ref|NC_001137|:455098	AT	A
MA13	ref|NC_001137|:462951	CT	C
MA13	ref|NC_001137|:492181	CAA	C
MA13	ref|NC_001137|:541505	AT	A
MA13	ref|NC_001137|:545186	AGGGGGG	A
MA13	ref|NC_001137|:551808	C	T
MA13	ref|NC_001137|:555344	CA	C
MA13	ref|NC_001138|:11068	CTT	C
MA13	ref|NC_001138|:12602	CA	C
MA13	ref|NC_001138|:13690	C	A
MA13	ref|NC_001138|:13955	C	T
MA13	ref|NC_001138|:13956	A	G
MA13	ref|NC_001138|:13968	C	G
MA13	ref|NC_001138|:13970	C	T
MA13	ref|NC_001138|:13971	G	C
MA13	ref|NC_001138|:13975	G	C
MA13	ref|NC_001138|:14286	CA	C
MA13	ref|NC_001138|:23343	CT	C
MA13	ref|NC_001138|:62889	CAT	C
MA13	ref|NC_001138|:77979	GA	G
MA13	ref|NC_001138|:97505	CA	C
MA13	ref|NC_001138|:107770	T	TA
MA13	ref|NC_001138|:111477	AT	A
MA13	ref|NC_001138|:164820	CT	C
MA13	ref|NC_001138|:172412	TA	T
MA13	ref|NC_001138|:182995	C	CAT
MA13	ref|NC_001138|:192584	G	T
MA13	ref|NC_001138|:223119	G	GA
MA13	ref|NC_001138|:226131	CA	C
MA13	ref|NC_001138|:255387	TA	T
MA13	ref|NC_001139|:20016	TA	T
MA13	ref|NC_001139|:29816	G	T
MA13	ref|NC_001139|:35883	GT	G
MA13	ref|NC_001139|:41710	CGAA	C
MA13	ref|NC_001139|:45353	GA	G
MA13	ref|NC_001139|:77930	AT	A
MA13	ref|NC_001139|:89733	CA	C
MA13	ref|NC_001139|:123986	G	A
MA13	ref|NC_001139|:140293	TAA	T
MA13	ref|NC_001139|:159373	GA	G
MA13	ref|NC_001139|:167622	CA	C
MA13	ref|NC_001139|:190778	GA	G
MA13	ref|NC_001139|:196620	AT	A
MA13	ref|NC_001139|:206341	GT	G
MA13	ref|NC_001139|:283611	G	A
MA13	ref|NC_001139|:366778	TAAA	T
MA13	ref|NC_001139|:387040	G	T
MA13	ref|NC_001139|:388844	TA	T
MA13	ref|NC_001139|:400221	TA	T
MA13	ref|NC_001139|:416115	AT	A
MA13	ref|NC_001139|:423398	C	T
MA13	ref|NC_001139|:440441	CAA	C
MA13	ref|NC_001139|:459753	GT	G
MA13	ref|NC_001139|:459933	AG	A
MA13	ref|NC_001139|:478967	C	T
MA13	ref|NC_001139|:501903	TG	T
MA13	ref|NC_001139|:502764	CT	C
MA13	ref|NC_001139|:508636	T	TC
MA13	ref|NC_001139|:526582	T	C
MA13	ref|NC_001139|:527468	ATT	A
MA13	ref|NC_001139|:528947	AT	A
MA13	ref|NC_001139|:533996	CT	C
MA13	ref|NC_001139|:575251	AT	A
MA13	ref|NC_001139|:589583	TA	T
MA13	ref|NC_001139|:601519	CT	C
MA13	ref|NC_001139|:609273	AT	A
MA13	ref|NC_001139|:609314	GA	G
MA13	ref|NC_001139|:616171	ATTT	A
MA13	ref|NC_001139|:617452	TAA	T
MA13	ref|NC_001139|:660528	C	T
MA13	ref|NC_001139|:670014	C	CAT
MA13	ref|NC_001139|:707041	CAA	C
MA13	ref|NC_001139|:715716	GA	G
MA13	ref|NC_001139|:733109	ATT	A
MA13	ref|NC_001139|:735400	CT	C
MA13	ref|NC_001139|:784027	GTT	G
MA13	ref|NC_001139|:784113	GT	G
MA13	ref|NC_001139|:789810	CA	C
MA13	ref|NC_001139|:805050	GT	G
MA13	ref|NC_001139|:806661	G	A
MA13	ref|NC_001139|:823795	AT	A
MA13	ref|NC_001139|:826547	C	T
MA13	ref|NC_001139|:827067	GA	G
MA13	ref|NC_001139|:840600	GA	G
MA13	ref|NC_001139|:910098	CTT	C
MA13	ref|NC_001139|:914928	GAA	G
MA13	ref|NC_001139|:963856	CT	C
MA13	ref|NC_001139|:968891	CT	C
MA13	ref|NC_001139|:977899	TA	T
MA13	ref|NC_001139|:982259	GA	G
MA13	ref|NC_001139|:989675	ATT	A
[truncated: 79,787 more rows]

## Sheet: second-round MA
List of mutations identified in the second round of MA in MSH2-reinserted strains
Sample	Genomic position (chr:position)	Reference genotype	Mutant genotype
4741-1	ref|NC_001136|:1046240	C	A
4741-1	ref|NC_001139|:506819	A	C
4741-1	ref|NC_001140|:239904	G	A
4741-1	ref|NC_001142|:246362	G	T
4741-1	ref|NC_001144|:556338	A	T
4741-1	ref|NC_001145|:128734	C	A
4741-1	ref|NC_001147|:446619	T	C
4741-1	ref|NC_001147|:566047	C	A
4741-1	ref|NC_001148|:629107	T	G
4741-10	ref|NC_001138|:7068	G	T
4741-10	ref|NC_001136|:793414	AT	A
4741-10	ref|NC_001139|:1045448	C	G
4741-10	ref|NC_001139|:17813	AT	A
4741-10	ref|NC_001143|:176372	T	A
4741-10	ref|NC_001147|:1716	G	A
4741-11	ref|NC_001134|:439313	A	G
4741-11	ref|NC_001136|:33797	G	A
4741-11	ref|NC_001139|:21290	GA	G
4741-11	ref|NC_001139|:831139	AT	A
4741-11	ref|NC_001140|:63926	CT	C
4741-11	ref|NC_001142|:62662	A	G
4741-11	ref|NC_001143|:340423	G	A
4741-11	ref|NC_001144|:394693	G	GA
4741-12	ref|NC_001134|:464235	T	TGCTTGAGCTTGTGCTTGTGCTTGAGCTTGTGCTTGA
4741-12	ref|NC_001135|:287784	G	A
4741-12	ref|NC_001136|:27746	C	T
4741-12	ref|NC_001139|:1024099	G	C
4741-12	ref|NC_001139|:1083073	C	A
4741-12	ref|NC_001146|:195468	A	G
4741-13	ref|NC_001134|:437846	T	C
4741-13	ref|NC_001134|:611560	G	C
4741-13	ref|NC_001136|:681682	G	A
4741-13	ref|NC_001142|:366897	G	A
4741-13	ref|NC_001143|:560427	T	G
4741-13	ref|NC_001144|:920148	C	A
4741-13	ref|NC_001146|:342983	C	A
4741-13	ref|NC_001147|:1037517	C	CAAT
4741-13	ref|NC_001147|:79949	A	G
4741-13	ref|NC_001148|:297689	C	G
4741-14	ref|NC_001134|:396057	C	T
4741-14	ref|NC_001136|:610476	C	A
4741-14	ref|NC_001136|:913412	T	C
4741-14	ref|NC_001139|:98233	C	G
4741-14	ref|NC_001140|:454651	G	T
4741-14	ref|NC_001142|:210929	T	C
4741-14	ref|NC_001143|:395713	A	G
4741-14	ref|NC_001144|:489466	A	G
4741-14	ref|NC_001144|:489467	TC	T
4741-14	ref|NC_001144|:489470	T	G
4741-14	ref|NC_001146|:297423	C	G
4741-15	ref|NC_001133|:207535	T	G
4741-15	ref|NC_001133|:207536	G	T
4741-15	ref|NC_001135|:19450	C	A
4741-15	ref|NC_001136|:619562	AT	A
4741-15	ref|NC_001139|:329484	G	A
4741-15	ref|NC_001145|:404093	G	A
4741-16	ref|NC_001137|:430347	C	G
4741-16	ref|NC_001141|:36115	T	A
4741-16	ref|NC_001142|:59804	C	A
4741-16	ref|NC_001144|:995369	G	A
4741-16	ref|NC_001145|:574109	G	A
4741-16	ref|NC_001147|:1027653	A	T
4741-16	ref|NC_001147|:855726	ACGACCG	A
4741-16	ref|NC_001148|:748186	A	T
4741-17	ref|NC_001135|:146916	T	G
4741-17	ref|NC_001137|:377059	C	A
4741-17	ref|NC_001138|:210344	TTGTGTGTGTGTGTGTGTGTGTG	T
4741-17	ref|NC_001140|:153129	A	G
4741-17	ref|NC_001141|:401761	A	T
4741-17	ref|NC_001142|:86391	G	A
4741-17	ref|NC_001144|:377156	C	T
4741-17	ref|NC_001144|:515629	G	A
4741-17	ref|NC_001144|:974723	A	G
4741-17	ref|NC_001146|:353129	A	C
4741-18	ref|NC_001134|:464052	T	C
4741-18	ref|NC_001134|:573768	C	T
4741-18	ref|NC_001134|:573769	T	C
4741-18	ref|NC_001136|:900607	T	G
4741-18	ref|NC_001136|:951943	C	G
4741-18	ref|NC_001139|:410341	A	C
4741-18	ref|NC_001139|:753279	T	G
4741-18	ref|NC_001142|:71408	A	T
4741-18	ref|NC_001143|:146409	A	T
4741-18	ref|NC_001146|:313136	G	A
4741-19	ref|NC_001136|:1323002	C	T
4741-19	ref|NC_001137|:311673	C	A
4741-19	ref|NC_001137|:453149	G	C
4741-19	ref|NC_001139|:260135	C	T
4741-19	ref|NC_001144|:639839	AAAGAAGAAGAAGGAAAGAATG	A
4741-19	ref|NC_001144|:784523	G	T
4741-2	ref|NC_001135|:1561	A	C
4741-2	ref|NC_001136|:778757	G	GTAT
4741-2	ref|NC_001139|:250771	G	A
4741-2	ref|NC_001139|:303571	G	A
4741-2	ref|NC_001139|:591058	G	C
4741-2	ref|NC_001142|:426951	T	C
4741-2	ref|NC_001144|:855987	G	A
4741-2	ref|NC_001145|:756396	A	AT
4741-2	ref|NC_001148|:158249	G	A
4741-2	ref|NC_001148|:221154	G	A
4741-20	ref|NC_001133|:110276	T	C
4741-20	ref|NC_001136|:1353456	C	A
4741-20	ref|NC_001136|:978692	T	C
4741-20	ref|NC_001139|:1010897	C	CT
4741-20	ref|NC_001139|:975486	G	T
4741-20	ref|NC_001144|:221022	G	A
4741-20	ref|NC_001144|:672979	A	AT
4741-20	ref|NC_001145|:363470	C	G
4741-3	ref|NC_001134|:444706	G	GT
4741-3	ref|NC_001136|:591275	G	T
4741-3	ref|NC_001142|:359823	T	C
4741-3	ref|NC_001143|:488913	G	A
4741-3	ref|NC_001146|:387411	C	G
4741-3	ref|NC_001147|:277116	G	T
4741-3	ref|NC_001147|:96156	A	T
4741-3	ref|NC_001148|:856954	G	C
4741-4	ref|NC_001134|:71103	C	T
4741-4	ref|NC_001134|:760151	T	C
4741-4	ref|NC_001136|:1078757	A	G
4741-4	ref|NC_001136|:901015	T	G
4741-4	ref|NC_001139|:293069	G	A
4741-4	ref|NC_001139|:574925	T	G
4741-5	ref|NC_001138|:89181	C	T
4741-5	ref|NC_001139|:828719	A	AT
4741-5	ref|NC_001142|:132297	G	A
4741-5	ref|NC_001144|:129214	CA	C
4741-5	ref|NC_001146|:362413	T	G
4741-5	ref|NC_001148|:111195	T	A
4741-5	ref|NC_001148|:384496	A	C
4741-7	ref|NC_001136|:1269664	G	C
4741-7	ref|NC_001140|:23761	A	C
4741-7	ref|NC_001147|:633212	TC	T
4741-8	ref|NC_001134|:513686	G	T
4741-8	ref|NC_001136|:33421	G	A
4741-8	ref|NC_001138|:4810	C	T
4741-9	ref|NC_001138|:58713	G	C
4741-9	ref|NC_001139|:875820	C	A
4741-9	ref|NC_001140|:370543	A	AAT
4741-9	ref|NC_001143|:55598	A	T
4741-9	ref|NC_001145|:797222	G	A
4741-9	ref|NC_001147|:1052514	T	G
4741-9	ref|NC_001148|:430625	G	A
4741-19	ref|NC_001224|:20288	T	TG
4741-19	ref|NC_001224|:32178	AT	A
4741-10	ref|NC_001224|:35186	GTTTTA	G
4741-2	ref|NC_001224|:35186	G	GTTTTA
4741-12	ref|NC_001224|:35752	AT	A
4741-17	ref|NC_001224|:35822	C	T
4741-2	ref|NC_001224|:43084	A	AT,ATT
4741-17	ref|NC_001224|:50661	T	TA
4741-16	ref|NC_001224|:5478	A	AG
4741-17	ref|NC_001224|:56272	G	GC
4741-15	ref|NC_001224|:56668	A	T
4741-11	ref|NC_001224|:6162	A	AG
4741-19	ref|NC_001224|:62486	T	TC
4741-2	ref|NC_001224|:62486	T	TC
4741-17	ref|NC_001224|:63656	CG	C
4741-13	ref|NC_001224|:74824	AT	A
4741-12	ref|NC_001224|:81471	T	TAATTA
4741-12	ref|NC_001224|:84255	C	CG
4741-14	ref|NC_001224|:84816	A	T
4741-15	ref|NC_001224|:85014	A	G
4741-20	ref|NC_001224|:45971	A	AT
4741-3	ref|NC_001224|:4640	A	G
4741-3	ref|NC_001224|:31529	TTAAAAA	T
4741-3	ref|NC_001224|:65917	C	CGG
4741-3	ref|NC_001224|:80002	T	C
4741-4	ref|NC_001224|:33209	T	TC
4741-4	ref|NC_001224|:77713	GAAATAT	G
4741-5	ref|NC_001224|:33779	A	AC
4741-5	ref|NC_001224|:68621	T	C
4741-6	ref|NC_001224|:20288	T	TG
4741-7	ref|NC_001224|:23528	TA	T
4741-7	ref|NC_001224|:76806	C	CATACGGATACGGATACGGATACGA
4741-8	ref|NC_001224|:20288	T	TG
4741-8	ref|NC_001224|:50795	C	G
4741-9	ref|NC_001224|:29631	TA	T
4741-9	ref|NC_001224|:67400	T	TC
23-1	ref|NC_001133|:68128	C	CT
23-1	ref|NC_001133|:70858	AT	A
23-1	ref|NC_001133|:100007	AT	A
23-1	ref|NC_001133|:209553	CA	C
23-1	ref|NC_001138|:155985	GT	G
23-1	ref|NC_001139|:149631	CA	C
23-1	ref|NC_001139|:438696	CA	C
23-1	ref|NC_001142|:278038	GAA	G,GA
23-1	ref|NC_001144|:16483	G	T
23-1	ref|NC_001144|:52618	CTTT	C,CTT
23-1	ref|NC_001144|:78924	C	A
23-1	ref|NC_001144|:105989	G	A
23-1	ref|NC_001144|:129169	GA	G
23-1	ref|NC_001144|:222698	G	T
23-1	ref|NC_001144|:281286	A	G
23-1	ref|NC_001144|:314734	C	T
23-1	ref|NC_001144|:339448	G	T
23-1	ref|NC_001144|:413108	G	T
23-1	ref|NC_001144|:567684	C	T
23-1	ref|NC_001144|:783721	AG	A
23-1	ref|NC_001144|:797217	G	A
23-1	ref|NC_001144|:874370	G	A
23-1	ref|NC_001144|:906532	G	A
23-1	ref|NC_001144|:963045	G	A
23-10	ref|NC_001136|:56985	C	CAT
23-10	ref|NC_001136|:82920	T	C
23-10	ref|NC_001136|:110491	C	A
23-10	ref|NC_001147|:884326	T	TA
23-11	ref|NC_001135|:294923	C	A
23-11	ref|NC_001135|:308240	CTT	C,CT
23-11	ref|NC_001136|:193957	G	A
23-11	ref|NC_001136|:205351	T	A
23-11	ref|NC_001136|:406276	C	A
23-11	ref|NC_001139|:156115	G	GTA
23-11	ref|NC_001139|:593361	C	CAT
23-11	ref|NC_001142|:668240	T	TG
23-11	ref|NC_001143|:355875	C	T
23-11	ref|NC_001143|:465085	G	A
23-11	ref|NC_001143|:470734	A	G
23-11	ref|NC_001146|:40873	G	A
23-11	ref|NC_001146|:335231	T	C
23-12	ref|NC_001144|:360602	G	T
23-12	ref|NC_001144|:661667	G	A
23-12	ref|NC_001144|:679776	A	G
23-12	ref|NC_001144|:796474	C	A
23-13	ref|NC_001134|:723663	C	CA
23-13	ref|NC_001143|:2696	G	A
23-13	ref|NC_001144|:579073	C	T
23-13	ref|NC_001144|:1028576	C	A
23-13	ref|NC_001146|:662853	GA	G
23-13	ref|NC_001147|:355083	A	AAT
23-13	ref|NC_001148|:215689	GA	G
23-14	ref|NC_001144|:229454	A	G
23-14	ref|NC_001147|:326195	CAT	C
23-15	ref|NC_001136|:59824	C	T
23-15	ref|NC_001136|:233621	G	A
23-15	ref|NC_001136|:245157	AT	A
23-17	ref|NC_001133|:29283	C	CT
23-17	ref|NC_001133|:36799	G	A
23-17	ref|NC_001133|:46000	T	C
23-17	ref|NC_001133|:97541	G	T
23-17	ref|NC_001133|:116902	C	T
23-17	ref|NC_001133|:143265	TA	T
23-17	ref|NC_001136|:135534	C	T
23-17	ref|NC_001136|:899670	A	G
23-17	ref|NC_001136|:916483	G	A
23-17	ref|NC_001136|:951705	G	A
23-17	ref|NC_001139|:712998	AC	A
23-18	ref|NC_001144|:941045	TA	T
23-18	ref|NC_001148|:937905	A	G
23-19	ref|NC_001139|:1073937	C	CA
23-19	ref|NC_001144|:645248	G	A
23-19	ref|NC_001144|:676694	C	A
23-19	ref|NC_001144|:689909	G	T
23-19	ref|NC_001144|:740877	G	A
23-2	ref|NC_001135|:265537	C	T
23-2	ref|NC_001135|:304284	T	TA
23-2	ref|NC_001147|:745306	CAA	C,CA
23-20	ref|NC_001135|:128128	A	AT
23-20	ref|NC_001135|:223344	CTT	C,CT
23-20	ref|NC_001135|:231619	A	G
23-20	ref|NC_001135|:257950	G	A
23-20	ref|NC_001135|:271129	G	A
23-3	ref|NC_001133|:33409	C	T
23-3	ref|NC_001133|:208753	C	CA
23-4	ref|NC_001144|:229282	C	T
23-5	ref|NC_001139|:293075	C	T
23-5	ref|NC_001141|:41700	T	C
23-5	ref|NC_001141|:50594	C	T
23-5	ref|NC_001144|:854651	G	T
23-5	ref|NC_001144|:908130	A	G
23-5	ref|NC_001144|:922047	A	G
23-5	ref|NC_001146|:71554	G	GT
23-6	ref|NC_001140|:209893	C	A
23-6	ref|NC_001141|:133980	ATT	A,AT
23-6	ref|NC_001141|:212351	T	A
23-6	ref|NC_001141|:217775	AT	A
23-6	ref|NC_001141|:264771	A	G
23-6	ref|NC_001141|:306217	C	T
23-6	ref|NC_001141|:327494	C	A
23-6	ref|NC_001141|:436125	C	CA
23-6	ref|NC_001144|:48673	TA	T
23-6	ref|NC_001144|:65788	T	A
23-6	ref|NC_001144|:134649	T	C
23-6	ref|NC_001144|:224212	G	T
23-7	ref|NC_001133|:15525	C	T
23-7	ref|NC_001133|:126835	T	TA
23-7	ref|NC_001133|:126866	C	T
23-7	ref|NC_001133|:185721	C	A
23-7	ref|NC_001133|:192367	C	A
23-7	ref|NC_001144|:174213	T	C
23-7	ref|NC_001144|:362320	C	T
23-7	ref|NC_001144|:667891	A	G
23-7	ref|NC_001144|:925863	C	T
23-7	ref|NC_001144|:944413	C	T
23-7	ref|NC_001144|:1024323	G	A
23-8	ref|NC_001139|:932740	C	T
23-8	ref|NC_001144|:1026086	C	T
23-9	ref|NC_001143|:187295	G	A
23-9	ref|NC_001143|:216875	G	A
23-9	ref|NC_001144|:203761	G	T
23-17	ref|NC_001224|:84788	C	G
23-2	ref|NC_001224|:47297	T	G
23-2	ref|NC_001224|:47303	A	G
29-10	ref|NC_001142|:327419	G	A
29-10	ref|NC_001142|:639708	ACCCCCCCCC	A,AC
29-10	ref|NC_001144|:582576	CT	C
29-10	ref|NC_001144|:634841	C	T
29-10	ref|NC_001144|:780308	G	T
29-11	ref|NC_001144|:576572	A	AT
29-11	ref|NC_001144|:1065139	G	GT
29-11	ref|NC_001147|:922919	G	A
29-12	ref|NC_001144|:732142	A	G
29-12	ref|NC_001144|:1063898	T	C
29-12	ref|NC_001145|:496921	C	A
29-12	ref|NC_001147|:61143	C	G
29-12	ref|NC_001148|:412898	G	T
29-12	ref|NC_001148|:421440	A	G
29-13	ref|NC_001134|:809468	GAA	G,GA
29-13	ref|NC_001143|:646638	G	A
29-14	ref|NC_001144|:530719	C	CA
29-14	ref|NC_001144|:743179	C	T
29-14	ref|NC_001144|:962040	C	A
29-14	ref|NC_001144|:1018527	T	C
29-15	ref|NC_001144|:521362	G	A
29-15	ref|NC_001144|:739981	C	A
29-15	ref|NC_001145|:429971	A	G
29-15	ref|NC_001145|:641000	C	A
29-17	ref|NC_001139|:178325	G	T
29-17	ref|NC_001144|:634841	C	T
29-17	ref|NC_001144|:812986	A	G
29-18	ref|NC_001140|:305378	C	T
29-18	ref|NC_001140|:552451	G	A
29-18	ref|NC_001144|:634841	C	T
29-18	ref|NC_001144|:856876	G	A
29-2	ref|NC_001136|:1194418	G	A
29-2	ref|NC_001136|:1480590	G	T
29-2	ref|NC_001140|:236983	A	G
29-2	ref|NC_001140|:293297	A	AG
29-2	ref|NC_001144|:426662	CAA	C,CA
29-2	ref|NC_001144|:808106	C	A
29-2	ref|NC_001144|:886895	G	T
29-20	ref|NC_001140|:451608	G	A
29-20	ref|NC_001141|:149075	GAA	G,GA
29-20	ref|NC_001144|:638771	G	T
29-20	ref|NC_001144|:743047	G	T
29-20	ref|NC_001144|:819069	CTT	C,CT
29-20	ref|NC_001148|:862228	C	T
29-3	ref|NC_001142|:159429	C	CA
29-3	ref|NC_001144|:630321	G	A
29-3	ref|NC_001144|:839183	A	G
29-3	ref|NC_001144|:962958	TA	T
29-4	ref|NC_001135|:41149	G	A
29-4	ref|NC_001137|:481918	C	A
29-4	ref|NC_001137|:561966	A	G
29-4	ref|NC_001144|:628297	G	A
29-4	ref|NC_001144|:1020730	C	A
29-4	ref|NC_001146|:145535	T	TA
29-4	ref|NC_001148|:721454	A	G
29-5	ref|NC_001144|:631370	A	T
29-5	ref|NC_001144|:837518	T	C
29-5	ref|NC_001146|:42732	C	T
29-5	ref|NC_001148|:754378	T	TG
29-6	ref|NC_001136|:867506	C	A
29-6	ref|NC_001136|:1012254	GT	G
29-6	ref|NC_001136|:1333349	C	T
29-6	ref|NC_001136|:1342725	G	T
29-6	ref|NC_001136|:1354417	G	A
29-6	ref|NC_001144|:687782	C	A
29-6	ref|NC_001144|:834525	C	A
29-6	ref|NC_001144|:878413	G	A
29-6	ref|NC_001145|:808847	G	A
29-6	ref|NC_001147|:862266	G	T
29-7	ref|NC_001143|:21664	CA	C
29-7	ref|NC_001143|:650918	C	A
29-7	ref|NC_001144|:522257	C	CA
29-7	ref|NC_001144|:544208	C	A
29-7	ref|NC_001144|:742239	C	A
29-7	ref|NC_001144|:1059123	T	TA
29-7	ref|NC_001145|:887238	C	A
29-7	ref|NC_001146|:776536	A	G
29-7	ref|NC_001146|:776542	G	A
29-7	ref|NC_001146|:776544	TTC	T
29-7	ref|NC_001146|:776549	G	A
29-7	ref|NC_001146|:776554	T	C
29-7	ref|NC_001146|:776580	G	C
29-7	ref|NC_001146|:776583	C	G
29-7	ref|NC_001146|:776586	C	A
29-7	ref|NC_001146|:776590	G	A
29-8	ref|NC_001136|:849623	TA	T
29-8	ref|NC_001143|:48315	C	T
29-8	ref|NC_001143|:112709	G	A
29-8	ref|NC_001144|:818186	AAATGG	A
29-8	ref|NC_001144|:818206	T	C
29-8	ref|NC_001144|:818207	T	A
29-8	ref|NC_001144|:818210	C	A
29-8	ref|NC_001144|:818211	T	A
29-8	ref|NC_001144|:818217	C	T
29-8	ref|NC_001144|:818219	C	CA
29-8	ref|NC_001144|:818220	G	T
29-8	ref|NC_001144|:818228	T	C
29-8	ref|NC_001144|:818231	A	G
29-8	ref|NC_001144|:954609	G	T
29-8	ref|NC_001146|:145535	TA	T
29-8	ref|NC_001146|:256578	G	A
29-8	ref|NC_001146|:333268	G	A
29-8	ref|NC_001147|:94815	ACCCCC	A,AC
29-9	ref|NC_001142|:49791	C	A
29-9	ref|NC_001142|:55047	A	G
29-9	ref|NC_001142|:172695	C	T
29-9	ref|NC_001142|:273670	G	A
29-9	ref|NC_001144|:567739	C	T
29-9	ref|NC_001144|:575927	A	G
29-9	ref|NC_001144|:605409	C	T
29-9	ref|NC_001144|:812819	T	C
29-9	ref|NC_001144|:930264	A	C
29-9	ref|NC_001144|:1053293	ATT	A,AT
29-11	ref|NC_001224|:547	TTCTTAATTAAATTA	T
29-6	ref|NC_001224|:81471	TAATTA	T
29-9	ref|NC_001224|:31529	TTAAAAA	T
45-1	ref|NC_001133|:105370	A	G
45-1	ref|NC_001133|:133597	T	C
45-1	ref|NC_001133|:138217	G	A
45-1	ref|NC_001133|:140241	G	T
45-1	ref|NC_001141|:57277	CAAA	C,CA
45-1	ref|NC_001144|:529800	T	G
45-1	ref|NC_001144|:567296	G	T
45-1	ref|NC_001144|:833744	AT	A
45-1	ref|NC_001144|:934963	T	C
45-1	ref|NC_001147|:345072	C	T
45-1	ref|NC_001147|:345075	T	C
45-1	ref|NC_001148|:829699	C	CT
45-10	ref|NC_001139|:804561	G	A
45-10	ref|NC_001140|:452833	G	A
45-10	ref|NC_001140|:551343	G	T
45-10	ref|NC_001144|:521149	T	C
45-10	ref|NC_001144|:527609	T	C
45-10	ref|NC_001144|:646196	G	A
45-10	ref|NC_001144|:695790	G	T
45-10	ref|NC_001144|:783037	C	T
45-11	ref|NC_001135|:315015	C	T
45-11	ref|NC_001137|:272254	C	T
45-11	ref|NC_001137|:277878	C	T
45-11	ref|NC_001137|:522899	C	T
45-11	ref|NC_001144|:607104	C	A
45-11	ref|NC_001144|:907318	T	C
45-11	ref|NC_001144|:948945	C	T
45-11	ref|NC_001144|:1004471	T	C
45-11	ref|NC_001146|:147993	G	A
45-11	ref|NC_001146|:228645	G	T
45-12	ref|NC_001144|:548348	G	A
45-12	ref|NC_001144|:814845	C	A
45-12	ref|NC_001144|:947057	T	C
45-13	ref|NC_001144|:703879	T	TCCAG
45-13	ref|NC_001144|:703880	GCTT	G
45-13	ref|NC_001144|:703886	T	TTG
45-13	ref|NC_001144|:855931	G	A
45-13	ref|NC_001146|:200130	A	T
45-13	ref|NC_001146|:258492	A	G
45-14	ref|NC_001144|:639157	C	A
45-14	ref|NC_001144|:666741	C	A
45-14	ref|NC_001144|:689805	T	G
45-14	ref|NC_001144|:705540	G	T
45-14	ref|NC_001144|:856427	G	A
45-14	ref|NC_001144|:886062	G	T
45-14	ref|NC_001144|:968696	T	C
45-14	ref|NC_001144|:1031734	C	T
45-15	ref|NC_001144|:503560	C	T
45-15	ref|NC_001144|:634821	T	A
45-15	ref|NC_001144|:726292	A	G
45-15	ref|NC_001144|:855998	A	G
45-16	ref|NC_001136|:126537	CTTTTT	C,CT
45-16	ref|NC_001144|:852087	C	CAT
45-16	ref|NC_001144|:958433	C	CA
45-16	ref|NC_001148|:718533	C	A
45-16	ref|NC_001148|:857980	C	A
45-17	ref|NC_001139|:7303	TAA	T,TA
45-17	ref|NC_001139|:952660	G	A
45-17	ref|NC_001139|:962885	C	A
45-17	ref|NC_001139|:976747	C	A
45-17	ref|NC_001139|:1059663	GT	G
45-17	ref|NC_001144|:648601	C	T
45-17	ref|NC_001144|:783721	A	AG
45-17	ref|NC_001145|:574226	C	CA
45-18	ref|NC_001135|:155548	A	G
45-18	ref|NC_001136|:1450796	G	T
45-18	ref|NC_001144|:532727	T	C
45-18	ref|NC_001144|:646385	GAA	G,GA
45-18	ref|NC_001144|:929725	A	G
45-18	ref|NC_001144|:1055899	G	T
45-18	ref|NC_001148|:575156	C	CAT
45-19	ref|NC_001144|:638237	C	T
45-19	ref|NC_001144|:686587	T	C
45-19	ref|NC_001144|:832905	G	A
45-19	ref|NC_001144|:878203	A	C
45-19	ref|NC_001144|:1015608	C	T
45-19	ref|NC_001144|:1034350	C	A
45-2	ref|NC_001133|:113300	C	T
45-2	ref|NC_001133|:113303	T	C
45-2	ref|NC_001133|:128193	G	GA
45-2	ref|NC_001143|:589398	T	C
45-2	ref|NC_001143|:613232	T	C
45-2	ref|NC_001144|:585710	G	A
45-2	ref|NC_001144|:966403	C	A
45-2	ref|NC_001144|:1020829	AT	A
45-20	ref|NC_001144|:502214	A	G
45-20	ref|NC_001144|:643540	G	T
45-20	ref|NC_001144|:1024137	T	C
45-20	ref|NC_001146|:740343	T	C
45-20	ref|NC_001146|:773124	G	A
45-20	ref|NC_001146|:773805	T	G
45-20	ref|NC_001146|:775521	C	T
45-3	ref|NC_001137|:422990	C	CA
45-3	ref|NC_001143|:662769	C	A
45-3	ref|NC_001144|:636895	G	A
45-3	ref|NC_001144|:782156	A	AG
45-3	ref|NC_001144|:955617	G	T
45-3	ref|NC_001145|:609173	C	T
45-4	ref|NC_001133|:25190	A	C
45-4	ref|NC_001133|:25193	A	G
45-4	ref|NC_001133|:25201	A	G
45-4	ref|NC_001133|:25207	G	A
45-4	ref|NC_001133|:128193	G	GA
45-4	ref|NC_001135|:158935	A	G
45-4	ref|NC_001142|:640028	C	T
45-4	ref|NC_001144|:551908	A	G
45-4	ref|NC_001144|:712220	C	T
45-4	ref|NC_001144|:773149	G	A
45-4	ref|NC_001144|:963823	G	A
45-4	ref|NC_001145|:315099	C	A
45-4	ref|NC_001145|:372216	T	C
45-4	ref|NC_001147|:90149	T	C
45-4	ref|NC_001147|:144144	C	A
45-5	ref|NC_001138|:1554	A	G
45-5	ref|NC_001142|:317080	G	GTA,GTATA
45-5	ref|NC_001144|:514081	G	A
45-5	ref|NC_001144|:756303	T	C
45-6	ref|NC_001144|:517794	G	GT
45-6	ref|NC_001144|:770382	G	C
45-6	ref|NC_001144|:852137	G	GT
45-6	ref|NC_001144|:983608	G	T
45-7	ref|NC_001135|:379	A	G
45-7	ref|NC_001144|:563476	T	TAC
45-7	ref|NC_001144|:734829	C	T
45-7	ref|NC_001144|:767921	C	T
45-7	ref|NC_001144|:840044	A	G
45-7	ref|NC_001144|:958091	G	A
45-7	ref|NC_001147|:477935	A	AC
45-8	ref|NC_001144|:495027	TC	T
45-9	ref|NC_001144|:639185	C	T
45-9	ref|NC_001144|:687472	G	GA
45-9	ref|NC_001144|:705703	G	A
45-9	ref|NC_001144|:708405	C	CA
45-9	ref|NC_001144|:751680	T	G
45-9	ref|NC_001144|:865518	G	T
45-9	ref|NC_001144|:995470	C	T
13-1	ref|NC_001133|:1209	A	T
13-1	ref|NC_001134|:63527	TG	T
13-1	ref|NC_001134|:70804	C	A
13-1	ref|NC_001134|:387783	C	A
13-1	ref|NC_001134|:688613	C	T
13-1	ref|NC_001136|:124942	C	T
13-1	ref|NC_001136|:140867	G	T
13-1	ref|NC_001136|:159416	G	T
13-1	ref|NC_001136|:296329	T	A
13-1	ref|NC_001136|:553071	A	T
13-1	ref|NC_001136|:578295	G	GA
13-1	ref|NC_001136|:731151	G	A
13-1	ref|NC_001136|:912165	C	T
13-1	ref|NC_001136|:922969	C	T
13-1	ref|NC_001137|:474	C	T
13-1	ref|NC_001137|:2346	T	C
13-1	ref|NC_001137|:126901	G	A
13-1	ref|NC_001137|:279594	G	T
13-1	ref|NC_001137|:411470	G	T
13-1	ref|NC_001139|:506670	G	T
13-1	ref|NC_001139|:627219	G	A
13-1	ref|NC_001139|:739507	C	T
13-1	ref|NC_001140|:125832	GAAA	G,GA
13-1	ref|NC_001140|:543087	C	T
13-1	ref|NC_001141|:217774	G	T
13-1	ref|NC_001141|:312036	G	T
13-1	ref|NC_001142|:91506	G	T
13-1	ref|NC_001142|:195590	G	T
13-1	ref|NC_001142|:578201	G	T
13-1	ref|NC_001143|:84211	G	T
13-1	ref|NC_001144|:87047	C	T
13-1	ref|NC_001144|:410160	C	A
13-1	ref|NC_001144|:815430	G	A
13-1	ref|NC_001144|:882923	G	T
13-1	ref|NC_001145|:94180	G	T
13-1	ref|NC_001145|:149793	C	A
13-1	ref|NC_001145|:178868	G	T
13-1	ref|NC_001145|:335273	C	T
13-1	ref|NC_001145|:490121	C	A
13-1	ref|NC_001145|:511722	TTA	T
13-1	ref|NC_001145|:624480	C	A
13-1	ref|NC_001145|:677640	C	A
13-1	ref|NC_001146|:16018	C	T
13-1	ref|NC_001146|:43111	C	T
13-1	ref|NC_001146|:380934	C	T
13-1	ref|NC_001146|:460843	C	A
13-1	ref|NC_001146|:552810	G	A
13-1	ref|NC_001147|:228587	G	T
13-1	ref|NC_001147|:433621	G	GA
13-1	ref|NC_001147|:464675	C	T
13-1	ref|NC_001147|:624586	G	T
13-1	ref|NC_001147|:715133	C	T
13-1	ref|NC_001147|:1029850	C	T
13-1	ref|NC_001147|:1067971	C	T
13-1	ref|NC_001148|:192350	A	T
13-1	ref|NC_001148|:193104	A	G
13-1	ref|NC_001148|:222769	C	T
13-1	ref|NC_001148|:233493	C	T
13-1	ref|NC_001148|:342570	C	T
13-1	ref|NC_001148|:589078	T	A
13-1	ref|NC_001148|:606296	C	T
13-1	ref|NC_001148|:639378	G	A
13-1	ref|NC_001148|:678111	C	T
13-1	ref|NC_001148|:769066	AT	A
13-1	ref|NC_001148|:776739	G	T
13-10	ref|NC_001136|:677748	C	T
13-10	ref|NC_001136|:956578	A	T
13-10	ref|NC_001136|:1485336	AT	A
13-10	ref|NC_001137|:70179	G	A
13-10	ref|NC_001138|:228140	G	T
13-10	ref|NC_001140|:252890	T	TTCATCATCATCCTCATCGCCTTCTTCTCCATCA
13-10	ref|NC_001141|:33949	C	T
13-10	ref|NC_001142|:450653	G	T
13-10	ref|NC_001144|:33436	G	A
13-10	ref|NC_001144|:413335	G	A
13-10	ref|NC_001144|:630217	C	A
13-10	ref|NC_001144|:673112	G	A
13-10	ref|NC_001144|:787021	C	A
13-10	ref|NC_001144|:787407	C	A
13-10	ref|NC_001144|:790692	C	T
13-10	ref|NC_001144|:1067348	A	G
13-10	ref|NC_001145|:140059	G	T
13-10	ref|NC_001145|:797652	G	T
13-10	ref|NC_001146|:350599	G	A
13-10	ref|NC_001147|:978149	C	CA
13-10	ref|NC_001148|:229185	G	A
13-11	ref|NC_001134|:545703	G	A
13-11	ref|NC_001136|:493584	G	A
13-11	ref|NC_001136|:1306958	C	A
13-11	ref|NC_001136|:1334776	AC	A
13-11	ref|NC_001136|:1494679	T	A
13-11	ref|NC_001137|:129839	G	T
13-11	ref|NC_001137|:553720	A	T
13-11	ref|NC_001139|:636871	G	A
13-11	ref|NC_001139|:916924	C	A
13-11	ref|NC_001140|:313737	G	A
13-11	ref|NC_001141|:123440	G	T
13-11	ref|NC_001142|:265872	GTTT	G,GT
13-11	ref|NC_001142|:640786	A	G
13-11	ref|NC_001143|:317384	G	T
13-11	ref|NC_001144|:510241	A	AT,ATT
13-11	ref|NC_001147|:178170	C	T
13-11	ref|NC_001147|:440958	C	A
13-11	ref|NC_001147|:882623	CTT	C,CT
13-11	ref|NC_001147|:1072467	C	A
13-11	ref|NC_001148|:569730	C	T
13-12	ref|NC_001133|:85575	G	A
13-12	ref|NC_001134|:46623	G	A
13-12	ref|NC_001134|:246532	A	G
13-12	ref|NC_001134|:530760	C	A
13-12	ref|NC_001134|:760219	G	A
13-12	ref|NC_001135|:53109	G	T
13-12	ref|NC_001135|:266334	C	T
13-12	ref|NC_001136|:561048	CA	C
13-12	ref|NC_001136|:654386	A	G
13-12	ref|NC_001137|:118577	C	CAT
13-12	ref|NC_001138|:81798	C	T
13-12	ref|NC_001138|:107817	A	G
13-12	ref|NC_001139|:125610	G	A
13-12	ref|NC_001139|:476875	C	T
13-12	ref|NC_001139|:503098	C	A
13-12	ref|NC_001139|:884659	G	T
13-12	ref|NC_001139|:994619	G	T
13-12	ref|NC_001139|:1002040	G	A
13-12	ref|NC_001140|:15490	G	T
13-12	ref|NC_001140|:69630	C	T
13-12	ref|NC_001140|:282191	C	T
13-12	ref|NC_001140|:504115	G	T
13-12	ref|NC_001141|:222663	C	A
13-12	ref|NC_001141|:326779	C	A
13-12	ref|NC_001141|:327529	C	A
13-12	ref|NC_001142|:657571	T	A
13-12	ref|NC_001142|:675905	C	A
13-12	ref|NC_001142|:683913	G	A
13-12	ref|NC_001143|:41537	C	T
13-12	ref|NC_001143|:214413	G	T
13-12	ref|NC_001143|:356320	G	T
13-12	ref|NC_001143|:409100	C	T
13-12	ref|NC_001143|:448468	G	A
13-12	ref|NC_001144|:161608	G	A
13-12	ref|NC_001144|:327711	T	C
13-12	ref|NC_001144|:382268	C	T
13-12	ref|NC_001144|:450164	G	T
13-12	ref|NC_001144|:969539	G	A
13-12	ref|NC_001144|:983187	G	T
13-12	ref|NC_001145|:519133	C	T
13-12	ref|NC_001145|:810659	C	A
13-12	ref|NC_001145|:887437	C	T
13-12	ref|NC_001146|:89334	T	C
13-12	ref|NC_001146|:560681	GA	G
13-12	ref|NC_001146|:652429	G	T
13-12	ref|NC_001147|:12657	G	T
13-12	ref|NC_001147|:27441	T	G
13-12	ref|NC_001147|:83202	G	A
13-12	ref|NC_001147|:270303	C	T
13-12	ref|NC_001147|:279040	G	A
13-12	ref|NC_001147|:428004	A	G
13-12	ref|NC_001147|:654613	C	T
13-12	ref|NC_001147|:827383	C	T
13-12	ref|NC_001147|:830600	G	GT
13-12	ref|NC_001147|:912606	C	G
13-12	ref|NC_001147|:981316	C	T
13-12	ref|NC_001147|:1022654	G	T
13-12	ref|NC_001147|:1040559	G	A
13-12	ref|NC_001147|:1042249	G	T
13-12	ref|NC_001148|:201063	C	T
13-12	ref|NC_001148|:448175	C	A
13-12	ref|NC_001148|:466644	C	A
13-12	ref|NC_001148|:540787	C	T
13-13	ref|NC_001133|:168097	G	T
13-13	ref|NC_001133|:168473	T	G
13-13	ref|NC_001134|:391867	C	A
13-13	ref|NC_001136|:134916	G	T
13-13	ref|NC_001136|:361632	C	A
13-13	ref|NC_001136|:1006034	C	T
13-13	ref|NC_001136|:1356693	C	A
13-13	ref|NC_001137|:17368	G	A
13-13	ref|NC_001137|:179802	C	A
13-13	ref|NC_001137|:503878	C	T
13-13	ref|NC_001137|:545186	AGGGGGGG	A,AG
13-13	ref|NC_001138|:117199	G	T
13-13	ref|NC_001138|:196967	C	T
13-13	ref|NC_001139|:207782	G	A
13-13	ref|NC_001139|:279386	G	T
13-13	ref|NC_001139|:421430	T	A
13-13	ref|NC_001139|:490288	C	A
13-13	ref|NC_001139|:507783	C	A
13-13	ref|NC_001139|:677512	T	C
13-13	ref|NC_001139|:797100	C	T
13-13	ref|NC_001140|:79032	C	T
13-13	ref|NC_001140|:305821	C	A
13-13	ref|NC_001140|:403513	G	A
13-13	ref|NC_001141|:350041	G	A
13-13	ref|NC_001142|:215510	C	T
13-13	ref|NC_001142|:229148	G	A
13-13	ref|NC_001142|:363054	G	T
13-13	ref|NC_001142|:517459	G	T
13-13	ref|NC_001142|:588716	A	G
13-13	ref|NC_001142|:741569	G	C
13-13	ref|NC_001143|:446210	C	T
13-13	ref|NC_001143|:629538	C	A
13-13	ref|NC_001144|:61133	A	T
13-13	ref|NC_001144|:356020	C	A
13-13	ref|NC_001144|:748938	G	A
13-13	ref|NC_001144|:1066277	G	A
13-13	ref|NC_001145|:107668	C	A
13-13	ref|NC_001145|:245885	G	A
13-13	ref|NC_001145|:342627	G	T
13-13	ref|NC_001145|:358019	C	T
13-13	ref|NC_001145|:567019	G	A
13-13	ref|NC_001146|:391238	G	T
13-13	ref|NC_001146|:777740	G	T
13-13	ref|NC_001147|:5710	A	G
13-13	ref|NC_001147|:927822	C	A
13-13	ref|NC_001148|:11581	G	A
13-13	ref|NC_001148|:76575	AC	A
13-13	ref|NC_001148|:98350	G	A
13-13	ref|NC_001148|:446187	C	T
13-13	ref|NC_001148|:514884	C	A
13-13	ref|NC_001148|:539668	A	C
13-13	ref|NC_001148|:693720	C	T
13-13	ref|NC_001148|:756107	G	A
13-14	ref|NC_001135|:223600	G	T
13-14	ref|NC_001135|:227186	C	T
13-14	ref|NC_001136|:128166	G	T
13-14	ref|NC_001136|:169854	C	T
13-14	ref|NC_001136|:978400	G	T
13-14	ref|NC_001136|:1131312	G	T
13-14	ref|NC_001136|:1178330	CT	C
13-14	ref|NC_001137|:386286	C	CT
13-14	ref|NC_001138|:121480	C	T
13-14	ref|NC_001138|:179312	TTTCTTCTTC	T
13-14	ref|NC_001139|:420233	G	T
13-14	ref|NC_001139|:876637	C	A
13-14	ref|NC_001139|:908550	C	T
13-14	ref|NC_001142|:745680	G	GGT
13-14	ref|NC_001143|:296000	G	T
13-14	ref|NC_001144|:643608	C	T
13-14	ref|NC_001144|:904480	C	A
13-14	ref|NC_001145|:44532	G	T
13-14	ref|NC_001146|:183805	C	T
13-14	ref|NC_001146|:725835	G	T
13-14	ref|NC_001147|:435520	C	T
13-14	ref|NC_001147|:1060710	G	A
13-14	ref|NC_001148|:295946	G	A
13-14	ref|NC_001148|:574614	G	T
13-14	ref|NC_001148|:648067	G	A
13-15	ref|NC_001133|:209674	C	A
13-15	ref|NC_001134|:241993	C	T
13-15	ref|NC_001135|:11263	G	GT
13-15	ref|NC_001135|:124206	G	A
13-15	ref|NC_001135|:131283	T	C
13-15	ref|NC_001136|:98865	C	T
13-15	ref|NC_001136|:214614	G	T
13-15	ref|NC_001136|:226847	A	ATG
13-15	ref|NC_001136|:494369	G	T
13-15	ref|NC_001136|:561205	C	A
13-15	ref|NC_001136|:952025	C	A
13-15	ref|NC_001136|:1175464	G	T
13-15	ref|NC_001137|:40309	C	T
13-15	ref|NC_001137|:178264	C	A
13-15	ref|NC_001137|:292456	G	A
13-15	ref|NC_001137|:349479	C	A
13-15	ref|NC_001137|:376444	C	A
13-15	ref|NC_001137|:503000	C	T
13-15	ref|NC_001137|:511650	T	C
13-15	ref|NC_001137|:517799	G	T
13-15	ref|NC_001137|:545186	AGGGGGGG	A,AG
13-15	ref|NC_001138|:58005	G	GAT,GATAT
13-15	ref|NC_001138|:167855	A	AT
13-15	ref|NC_001138|:192792	C	T
13-15	ref|NC_001139|:24072	G	A
13-15	ref|NC_001139|:282539	G	T
13-15	ref|NC_001139|:316404	G	T
13-15	ref|NC_001139|:346401	G	T
13-15	ref|NC_001139|:616779	G	A
13-15	ref|NC_001139|:643646	C	T
13-15	ref|NC_001139|:810108	C	T
13-15	ref|NC_001139|:996188	T	A
13-15	ref|NC_001140|:291983	C	A
13-15	ref|NC_001140|:478120	C	T
13-15	ref|NC_001141|:133980	ATT	A,AT
13-15	ref|NC_001142|:278038	G	A
13-15	ref|NC_001142|:384915	C	A
13-15	ref|NC_001142|:550151	C	CT
13-15	ref|NC_001143|:327910	G	A
13-15	ref|NC_001143|:441483	C	A
13-15	ref|NC_001143|:627827	C	T
13-15	ref|NC_001143|:653179	T	C
13-15	ref|NC_001144|:260336	C	A
13-15	ref|NC_001144|:381437	C	T
13-15	ref|NC_001144|:606080	G	A
13-15	ref|NC_001144|:667194	CAA	C,CA
13-15	ref|NC_001144|:792546	G	T
13-15	ref|NC_001144|:798306	G	A
13-15	ref|NC_001145|:98128	G	T
13-15	ref|NC_001145|:100122	C	T
13-15	ref|NC_001145|:121917	G	C
13-15	ref|NC_001145|:358268	C	A
13-15	ref|NC_001145|:623216	C	A
13-15	ref|NC_001145|:683977	G	GC
13-15	ref|NC_001145|:756824	GT	G
13-15	ref|NC_001145|:845672	G	T
13-15	ref|NC_001146|:9466	C	A
13-15	ref|NC_001146|:9943	C	T
13-15	ref|NC_001146|:93491	G	T
13-15	ref|NC_001146|:176438	C	T
13-15	ref|NC_001146|:197932	G	A
13-15	ref|NC_001146|:269673	C	T
13-15	ref|NC_001146|:277457	G	T
13-15	ref|NC_001146|:290949	G	T
13-15	ref|NC_001146|:545044	C	T
13-15	ref|NC_001146|:650692	C	A
13-15	ref|NC_001146|:701371	G	A
13-15	ref|NC_001147|:235986	C	A
13-15	ref|NC_001147|:673722	C	A
13-15	ref|NC_001147|:1078315	T	A
13-15	ref|NC_001148|:45450	G	T
13-15	ref|NC_001148|:276585	C	T
13-15	ref|NC_001148|:559620	G	A
13-15	ref|NC_001148|:722818	C	T
13-15	ref|NC_001148|:734693	C	A
13-15	ref|NC_001148|:811904	C	A
13-15	ref|NC_001148|:827510	AATCTTCATC	A
13-16	ref|NC_001133|:34824	C	A
13-16	ref|NC_001133|:143712	G	T
13-16	ref|NC_001134|:9022	GAAAA	G,GA
13-16	ref|NC_001134|:53329	C	A
13-16	ref|NC_001134|:72119	C	A
13-16	ref|NC_001134|:410969	C	T
13-16	ref|NC_001134|:539226	GA	G
13-16	ref|NC_001134|:649476	C	A
13-16	ref|NC_001135|:167723	G	A
13-16	ref|NC_001135|:218286	G	T
13-16	ref|NC_001135|:264442	C	A
13-16	ref|NC_001136|:106906	G	T
13-16	ref|NC_001136|:123792	TA	T
13-16	ref|NC_001136|:221826	C	A
13-16	ref|NC_001136|:335509	C	A
13-16	ref|NC_001136|:846324	G	T
13-16	ref|NC_001136|:1237589	CT	C
13-16	ref|NC_001136|:1324469	C	T
13-16	ref|NC_001136|:1454264	G	T
13-16	ref|NC_001137|:104026	C	T
13-16	ref|NC_001137|:174984	G	T
13-16	ref|NC_001137|:308837	G	T
13-16	ref|NC_001138|:137642	C	T
13-16	ref|NC_001139|:163414	G	T
13-16	ref|NC_001139|:684598	C	T
13-16	ref|NC_001139|:1001045	C	A
13-16	ref|NC_001140|:115518	G	A
13-16	ref|NC_001140|:556955	G	T
13-16	ref|NC_001141|:121044	C	A
13-16	ref|NC_001141|:221611	G	T
13-16	ref|NC_001141|:221813	G	T
13-16	ref|NC_001141|:222142	G	A
13-16	ref|NC_001141|:411990	C	A
13-16	ref|NC_001142|:79701	C	A
13-16	ref|NC_001142|:154632	G	A
13-16	ref|NC_001142|:356889	G	T
13-16	ref|NC_001143|:252413	A	C
13-16	ref|NC_001143|:258951	C	A
13-16	ref|NC_001143|:273840	C	T
13-16	ref|NC_001143|:448252	G	A
13-16	ref|NC_001144|:156514	C	T
13-16	ref|NC_001144|:793997	A	AT
13-16	ref|NC_001145|:204554	G	A
13-16	ref|NC_001145|:252006	G	T
13-16	ref|NC_001145|:385839	G	A
13-16	ref|NC_001145|:824057	G	A
13-16	ref|NC_001145|:825151	G	A
13-16	ref|NC_001145|:905966	C	A
13-16	ref|NC_001146|:707590	C	T
13-16	ref|NC_001147|:94706	C	A
13-16	ref|NC_001147|:95053	G	A
13-16	ref|NC_001147|:626115	C	T
13-16	ref|NC_001147|:1004258	GTT	G,GT
13-16	ref|NC_001147|:1060823	G	T
13-16	ref|NC_001148|:7346	G	A
13-16	ref|NC_001148|:42739	C	T
13-16	ref|NC_001148|:67321	C	T
13-16	ref|NC_001148|:215349	T	TA
13-16	ref|NC_001148|:250796	G	A
13-16	ref|NC_001148|:385845	G	A
13-16	ref|NC_001148|:507137	G	A
13-16	ref|NC_001148|:735575	C	T
13-16	ref|NC_001148|:879428	A	T
13-17	ref|NC_001134|:99542	C	A
13-17	ref|NC_001134|:307827	C	T
13-17	ref|NC_001134|:453998	C	T
13-17	ref|NC_001135|:11263	GT	G
13-17	ref|NC_001136|:491147	GA	G
13-17	ref|NC_001136|:588903	G	A
13-17	ref|NC_001136|:590277	G	A
13-17	ref|NC_001136|:761897	A	G
13-17	ref|NC_001136|:967128	C	T
13-17	ref|NC_001136|:1299011	G	T
13-17	ref|NC_001137|:203596	C	T
13-17	ref|NC_001137|:319564	C	T
13-17	ref|NC_001138|:79225	C	T
13-17	ref|NC_001138|:123219	C	A
13-17	ref|NC_001138|:196967	C	T
13-17	ref|NC_001139|:166006	G	A
13-17	ref|NC_001139|:275186	C	A
13-17	ref|NC_001139|:400550	GTTTT	G,GT
13-17	ref|NC_001139|:576672	G	T
13-17	ref|NC_001139|:786178	C	A
13-17	ref|NC_001139|:836865	A	T
13-17	ref|NC_001139|:885228	G	T
13-17	ref|NC_001139|:992603	G	C
13-17	ref|NC_001139|:996177	C	CA
13-17	ref|NC_001140|:59608	G	A
13-17	ref|NC_001140|:210269	A	AT
13-17	ref|NC_001140|:311091	G	A
13-17	ref|NC_001140|:435961	G	T
13-17	ref|NC_001140|:450772	C	A
13-17	ref|NC_001141|:184840	C	T
13-17	ref|NC_001141|:403376	C	T
13-17	ref|NC_001142|:226700	C	A
13-17	ref|NC_001142|:349502	C	T
13-17	ref|NC_001142|:377702	C	A
13-17	ref|NC_001142|:612348	C	T
13-17	ref|NC_001143|:348265	A	G
13-17	ref|NC_001143|:437981	C	T
13-17	ref|NC_001143|:488049	C	A
13-17	ref|NC_001144|:5843	G	A
13-17	ref|NC_001144|:73170	G	A
13-17	ref|NC_001144|:162435	C	A
13-17	ref|NC_001144|:163503	G	A
13-17	ref|NC_001144|:224505	C	A
13-17	ref|NC_001144|:400745	G	A
13-17	ref|NC_001144|:587540	G	A
13-17	ref|NC_001144|:640091	C	CT
13-17	ref|NC_001145|:228151	C	A
13-17	ref|NC_001145|:283857	G	T
13-17	ref|NC_001145|:482264	A	AT
13-17	ref|NC_001145|:482596	G	T
13-17	ref|NC_001145|:670413	C	T
13-17	ref|NC_001146|:326868	C	T
13-17	ref|NC_001146|:514671	C	A
13-17	ref|NC_001146|:523526	G	A
13-17	ref|NC_001146|:529478	C	T
13-17	ref|NC_001146|:540811	C	G
13-17	ref|NC_001147|:189083	C	A
13-17	ref|NC_001147|:433207	G	T
13-17	ref|NC_001147|:686183	G	A
13-17	ref|NC_001147|:1052798	G	GA
13-17	ref|NC_001147|:1059685	G	A
13-17	ref|NC_001148|:222281	C	A
13-17	ref|NC_001148|:318564	G	A
13-17	ref|NC_001148|:356255	G	T
13-17	ref|NC_001148|:393978	C	A
13-17	ref|NC_001148|:543143	C	T
13-17	ref|NC_001148|:561891	C	A
13-17	ref|NC_001148|:674282	C	A
13-17	ref|NC_001148|:739833	G	A
13-17	ref|NC_001148|:777874	G	A
13-17	ref|NC_001148|:822638	G	T
13-17	ref|NC_001148|:836570	C	A
13-18	ref|NC_001134|:105414	C	A
13-18	ref|NC_001134|:207580	G	A
13-18	ref|NC_001134|:216423	C	A
13-18	ref|NC_001134|:344122	C	A
13-18	ref|NC_001136|:228367	G	A
13-18	ref|NC_001136|:314192	C	CT
13-18	ref|NC_001136|:443063	G	A
13-18	ref|NC_001136|:609630	G	A
13-18	ref|NC_001136|:921562	G	A
13-18	ref|NC_001136|:961668	G	T
13-18	ref|NC_001136|:1055583	G	A
13-18	ref|NC_001136|:1131027	C	T
13-18	ref|NC_001137|:61847	G	T
13-18	ref|NC_001137|:112021	G	A
13-18	ref|NC_001137|:442968	T	C
13-18	ref|NC_001138|:262244	C	CA,CAA
13-18	ref|NC_001139|:115259	C	A
13-18	ref|NC_001139|:135691	C	A
13-18	ref|NC_001139|:986390	C	A
13-18	ref|NC_001140|:171952	G	T
13-18	ref|NC_001140|:175123	C	T
13-18	ref|NC_001140|:262100	CT	C
13-18	ref|NC_001140|:317268	A	T
13-18	ref|NC_001140|:323478	G	A
13-18	ref|NC_001140|:381114	C	A
13-18	ref|NC_001140|:449065	G	A
13-18	ref|NC_001141|:68240	C	T
13-18	ref|NC_001141|:360595	G	A
13-18	ref|NC_001141|:370195	ATT	A,AT
13-18	ref|NC_001141|:379295	C	A
13-18	ref|NC_001141|:422362	G	A
13-18	ref|NC_001142|:44676	G	T
13-18	ref|NC_001142|:71592	C	G
13-18	ref|NC_001142|:76562	G	GATAT,GATATAT
13-18	ref|NC_001142|:191437	C	T
13-18	ref|NC_001142|:199931	C	T
13-18	ref|NC_001142|:290936	C	T
13-18	ref|NC_001142|:423620	G	A
13-18	ref|NC_001142|:510286	C	T
13-18	ref|NC_001143|:351114	G	T
13-18	ref|NC_001143|:374827	C	T
13-18	ref|NC_001143|:433407	G	T
13-18	ref|NC_001143|:442558	C	T
13-18	ref|NC_001143|:493445	G	T
13-18	ref|NC_001144|:116282	C	T
13-18	ref|NC_001144|:676345	A	G
13-18	ref|NC_001144|:722629	C	T
13-18	ref|NC_001145|:237680	C	A
13-18	ref|NC_001146|:8728	A	C
13-18	ref|NC_001146|:8741	G	A
13-18	ref|NC_001146|:498580	C	T
13-18	ref|NC_001146|:544563	G	T
13-18	ref|NC_001146|:721647	C	A
13-18	ref|NC_001147|:131149	C	A
13-18	ref|NC_001147|:229797	G	A
13-18	ref|NC_001147|:481442	C	T
13-18	ref|NC_001147|:658094	A	G
13-18	ref|NC_001147|:672547	TA	T
13-18	ref|NC_001147|:839178	G	A
13-18	ref|NC_001147|:888848	GTTTT	G,GT
13-18	ref|NC_001147|:926828	G	A
13-18	ref|NC_001147|:1057466	C	A
13-18	ref|NC_001148|:15660	G	A
13-18	ref|NC_001148|:85319	C	G
13-18	ref|NC_001148|:164219	CA	C
13-18	ref|NC_001148|:169295	G	T
13-18	ref|NC_001148|:236190	T	C
13-18	ref|NC_001148|:254696	G	T
13-18	ref|NC_001148|:320712	T	C
13-18	ref|NC_001148|:660467	C	T
13-18	ref|NC_001148|:664014	C	A
13-18	ref|NC_001148|:675209	A	G
13-18	ref|NC_001148|:698526	G	GA
13-18	ref|NC_001148|:703280	C	T
13-18	ref|NC_001148|:788589	C	A
13-18	ref|NC_001148|:861238	G	A
13-19	ref|NC_001133|:144310	G	T
13-19	ref|NC_001134|:23459	C	A
13-19	ref|NC_001134|:226939	TC	T
13-19	ref|NC_001134|:229465	G	A
13-19	ref|NC_001134|:235426	C	T
13-19	ref|NC_001134|:438745	G	A
13-19	ref|NC_001134|:455788	C	T
13-19	ref|NC_001135|:25331	C	A
13-19	ref|NC_001135|:84112	G	A
13-19	ref|NC_001136|:76735	AT	A
13-19	ref|NC_001136|:415544	C	A
13-19	ref|NC_001136|:443403	T	A
13-19	ref|NC_001136|:563184	G	C
13-19	ref|NC_001136|:774867	G	C
13-19	ref|NC_001136|:822670	G	T
13-19	ref|NC_001136|:1119360	G	T
13-19	ref|NC_001136|:1159655	C	T
13-19	ref|NC_001136|:1159689	A	G
13-19	ref|NC_001136|:1236033	G	T
13-19	ref|NC_001136|:1310525	G	A
13-19	ref|NC_001136|:1367493	C	T
13-19	ref|NC_001136|:1381917	C	T
13-19	ref|NC_001136|:1472836	C	A
13-19	ref|NC_001137|:47859	C	A
13-19	ref|NC_001137|:143984	C	A
13-19	ref|NC_001138|:159812	G	T
13-19	ref|NC_001139|:243194	G	A
13-19	ref|NC_001139|:394477	C	T
13-19	ref|NC_001139|:495519	G	A
13-19	ref|NC_001139|:598999	GA	G
13-19	ref|NC_001139|:663146	G	T
13-19	ref|NC_001139|:833104	C	T
13-19	ref|NC_001140|:123316	G	A
13-19	ref|NC_001140|:294323	G	T
13-19	ref|NC_001140|:400951	C	T
13-19	ref|NC_001140|:504939	C	A
13-19	ref|NC_001141|:128694	A	T
13-19	ref|NC_001141|:429064	C	A
13-19	ref|NC_001142|:567763	G	T
13-19	ref|NC_001142|:606342	C	T
13-19	ref|NC_001142|:656540	G	A
13-19	ref|NC_001143|:24870	C	T
13-19	ref|NC_001143|:264712	T	C
13-19	ref|NC_001143|:280940	G	GAT
13-19	ref|NC_001143|:309693	GTT	G,GT
13-19	ref|NC_001143|:315080	C	T
13-19	ref|NC_001143|:379308	C	T
13-19	ref|NC_001143|:609152	G	T
13-19	ref|NC_001144|:513215	C	A
13-19	ref|NC_001144|:649007	G	A
13-19	ref|NC_001144|:761792	G	T
13-19	ref|NC_001144|:766503	TAAAAAA	T,TA
13-19	ref|NC_001144|:876801	G	T
13-19	ref|NC_001144|:876894	C	T
13-19	ref|NC_001145|:180732	C	T
13-19	ref|NC_001145|:180910	C	T
13-19	ref|NC_001145|:276518	G	T
13-19	ref|NC_001146|:209838	T	C
13-19	ref|NC_001146|:535008	C	CT
13-19	ref|NC_001146|:536009	G	T
13-19	ref|NC_001146|:605753	C	T
13-19	ref|NC_001147|:290573	CTT	C,CT
13-19	ref|NC_001147|:325754	G	A
13-19	ref|NC_001147|:460124	G	T
13-19	ref|NC_001147|:467424	G	A
13-19	ref|NC_001147|:795257	G	A
13-19	ref|NC_001148|:86900	G	A
13-19	ref|NC_001148|:137376	G	T
13-19	ref|NC_001148|:571946	C	T
13-19	ref|NC_001148|:571989	A	T
13-19	ref|NC_001148|:572035	T	C
13-19	ref|NC_001148|:635044	G	A
13-19	ref|NC_001148|:740146	C	T
13-2	ref|NC_001133|:65796	G	A
13-2	ref|NC_001134|:117908	G	T
13-2	ref|NC_001134|:167212	G	T
13-2	ref|NC_001134|:221317	G	T
13-2	ref|NC_001134|:247574	G	T
13-2	ref|NC_001134|:263196	T	C
13-2	ref|NC_001134|:401695	G	T
13-2	ref|NC_001134|:627014	G	A
13-2	ref|NC_001134|:813149	G	GGGTGT
13-2	ref|NC_001135|:232742	G	T
13-2	ref|NC_001135|:309921	G	A
13-2	ref|NC_001136|:337211	G	T
13-2	ref|NC_001136|:341943	G	T
13-2	ref|NC_001136|:377343	G	T
13-2	ref|NC_001136|:450806	T	G
13-2	ref|NC_001136|:453908	G	GT
13-2	ref|NC_001136|:453910	A	T
13-2	ref|NC_001136|:453912	G	T
13-2	ref|NC_001136|:940754	C	A
13-2	ref|NC_001136|:943161	G	T
13-2	ref|NC_001136|:1056829	G	A
13-2	ref|NC_001136|:1258242	C	A
13-2	ref|NC_001136|:1329832	TAGAGGTGGTTACGATAGTCCA	T
13-2	ref|NC_001136|:1523392	C	T
13-2	ref|NC_001137|:51447	G	T
13-2	ref|NC_001137|:82948	G	GA
13-2	ref|NC_001137|:149096	G	A
13-2	ref|NC_001137|:218443	G	A
13-2	ref|NC_001137|:524951	C	T
13-2	ref|NC_001138|:39140	C	T
13-2	ref|NC_001138|:131670	C	A
13-2	ref|NC_001139|:353272	G	T
13-2	ref|NC_001139|:848452	A	AT
13-2	ref|NC_001139|:899346	G	A
13-2	ref|NC_001140|:321401	C	A
13-2	ref|NC_001141|:176472	G	T
13-2	ref|NC_001142|:185000	C	T
13-2	ref|NC_001142|:526759	G	T
13-2	ref|NC_001142|:529931	C	T
13-2	ref|NC_001142|:549093	G	A
13-2	ref|NC_001143|:1849	A	C
13-2	ref|NC_001143|:1850	C	T
13-2	ref|NC_001143|:358455	CT	C
13-2	ref|NC_001143|:542512	G	T
13-2	ref|NC_001144|:116992	C	A
13-2	ref|NC_001144|:140193	G	A
13-2	ref|NC_001144|:157273	G	A
13-2	ref|NC_001144|:369093	G	T
13-2	ref|NC_001144|:544931	G	T
13-2	ref|NC_001144|:582487	C	T
13-2	ref|NC_001144|:904034	C	A
13-2	ref|NC_001145|:30676	C	T
13-2	ref|NC_001145|:34174	G	A
13-2	ref|NC_001145|:142998	G	T
13-2	ref|NC_001145|:225959	T	G
13-2	ref|NC_001145|:754151	C	T
13-2	ref|NC_001146|:429776	T	TTA
13-2	ref|NC_001146|:739324	C	T
13-2	ref|NC_001147|:19482	C	A
13-2	ref|NC_001148|:80164	C	T
13-2	ref|NC_001148|:288391	G	T
13-2	ref|NC_001148|:507688	C	T
13-2	ref|NC_001148|:567609	C	T
13-2	ref|NC_001148|:679448	GT	G
13-20	ref|NC_001133|:145840	G	T
13-20	ref|NC_001134|:126836	G	A
13-20	ref|NC_001134|:199615	C	A
13-20	ref|NC_001134|:393340	GA	G
13-20	ref|NC_001134|:414648	G	A
13-20	ref|NC_001134|:419555	G	T
13-20	ref|NC_001134|:536470	C	A
13-20	ref|NC_001135|:30998	G	T
13-20	ref|NC_001135|:186691	C	A
13-20	ref|NC_001136|:30388	C	CA
13-20	ref|NC_001136|:175749	G	A
13-20	ref|NC_001136|:223733	G	T
13-20	ref|NC_001136|:539657	A	T
13-20	ref|NC_001136|:566229	C	A
13-20	ref|NC_001136|:694137	G	T
13-20	ref|NC_001136|:884656	G	A
13-20	ref|NC_001136|:1154148	T	C
13-20	ref|NC_001136|:1154160	A	G
13-20	ref|NC_001137|:81973	C	T
13-20	ref|NC_001137|:186475	G	T
13-20	ref|NC_001137|:237481	G	A
13-20	ref|NC_001137|:457439	C	A
13-20	ref|NC_001138|:21574	C	T
13-20	ref|NC_001138|:115949	G	T
13-20	ref|NC_001138|:137549	G	A
13-20	ref|NC_001138|:151942	C	A
13-20	ref|NC_001139|:17196	G	T
13-20	ref|NC_001139|:24432	C	T
13-20	ref|NC_001139|:113114	G	A
13-20	ref|NC_001139|:159836	C	T
13-20	ref|NC_001139|:311376	C	A
13-20	ref|NC_001139|:317737	G	A
13-20	ref|NC_001139|:343100	G	A
13-20	ref|NC_001139|:485505	G	GC
13-20	ref|NC_001140|:428265	C	T
13-20	ref|NC_001141|:300101	A	C
13-20	ref|NC_001141|:385323	G	T
13-20	ref|NC_001142|:379338	G	T
13-20	ref|NC_001142|:420393	C	A
13-20	ref|NC_001142|:544005	G	T
13-20	ref|NC_001142|:605442	G	T
13-20	ref|NC_001143|:61920	C	T
13-20	ref|NC_001143|:132283	G	T
13-20	ref|NC_001143|:153428	C	A
13-20	ref|NC_001143|:165063	C	T
13-20	ref|NC_001143|:235685	G	A
13-20	ref|NC_001143|:335612	G	T
13-20	ref|NC_001143|:351197	CT	C
13-20	ref|NC_001143|:374925	G	A
13-20	ref|NC_001143|:438737	C	T
13-20	ref|NC_001144|:125399	T	TTA,TTATA
13-20	ref|NC_001144|:318789	C	A
13-20	ref|NC_001144|:370487	A	AT
13-20	ref|NC_001144|:411406	G	T
13-20	ref|NC_001144|:736163	C	A
13-20	ref|NC_001144|:889584	T	C
13-20	ref|NC_001144|:958433	C	CA
13-20	ref|NC_001145|:84270	C	T
13-20	ref|NC_001145|:809326	A	AT
13-20	ref|NC_001146|:263349	AT	A
13-20	ref|NC_001146|:356677	T	A
13-20	ref|NC_001146|:531186	G	A
13-20	ref|NC_001146|:571139	C	A
13-20	ref|NC_001146|:662768	GAAA	G,GA
13-20	ref|NC_001146|:708602	C	T
13-20	ref|NC_001147|:37637	G	C
13-20	ref|NC_001147|:45692	A	AAT,AATAT
13-20	ref|NC_001147|:270893	G	T
13-20	ref|NC_001147|:290573	CTTT	C,CT
13-20	ref|NC_001147|:485042	C	A
13-20	ref|NC_001147|:777708	C	A
13-20	ref|NC_001147|:859563	TTGTTGTGCC	T
13-20	ref|NC_001147|:910001	C	A
13-20	ref|NC_001148|:242844	G	A
13-20	ref|NC_001148|:620255	C	CA
13-20	ref|NC_001148|:656440	G	T
13-3	ref|NC_001134|:215134	C	T
13-3	ref|NC_001134|:228492	C	T
13-3	ref|NC_001134|:621064	C	T
13-3	ref|NC_001134|:790982	C	T
13-3	ref|NC_001136|:161484	G	GTTA
13-3	ref|NC_001136|:326426	C	T
13-3	ref|NC_001136|:527482	A	G
13-3	ref|NC_001136|:825826	C	A
13-3	ref|NC_001136|:919161	C	A
13-3	ref|NC_001136|:920085	G	T
13-3	ref|NC_001137|:128856	C	T
13-3	ref|NC_001137|:134297	C	T
13-3	ref|NC_001137|:164526	C	T
13-3	ref|NC_001137|:172598	G	GAT
13-3	ref|NC_001137|:266183	G	A
13-3	ref|NC_001137|:305003	G	T
13-3	ref|NC_001137|:353211	C	A
13-3	ref|NC_001137|:481159	C	T
13-3	ref|NC_001138|:161413	G	T
13-3	ref|NC_001139|:148910	C	T
13-3	ref|NC_001139|:257680	G	T
13-3	ref|NC_001139|:371170	G	T
13-3	ref|NC_001139|:391636	C	A
13-3	ref|NC_001139|:715735	G	A
13-3	ref|NC_001139|:755317	G	A
13-3	ref|NC_001139|:880116	G	A
13-3	ref|NC_001139|:995865	A	G
13-3	ref|NC_001140|:123958	G	A
13-3	ref|NC_001140|:182310	G	A
13-3	ref|NC_001141|:111821	C	A
13-3	ref|NC_001141|:132708	G	A
13-3	ref|NC_001142|:108742	T	C
13-3	ref|NC_001142|:384253	C	T
13-3	ref|NC_001142|:623410	C	A
13-3	ref|NC_001142|:710441	A	T
13-3	ref|NC_001143|:166502	G	A
13-3	ref|NC_001143|:251494	C	CA
13-3	ref|NC_001143|:310940	C	T
13-3	ref|NC_001144|:22509	G	A
13-3	ref|NC_001144|:143976	G	T
13-3	ref|NC_001144|:611504	C	T
13-3	ref|NC_001144|:746272	G	T
13-3	ref|NC_001144|:824158	T	A
13-3	ref|NC_001144|:947321	T	G
13-3	ref|NC_001145|:229066	A	T
13-3	ref|NC_001145|:372089	C	A
13-3	ref|NC_001145|:505941	A	T
13-3	ref|NC_001145|:507476	G	A
13-3	ref|NC_001145|:641024	G	A
13-3	ref|NC_001145|:743751	G	T
13-3	ref|NC_001146|:498501	G	T
13-3	ref|NC_001146|:522210	A	T
13-3	ref|NC_001146|:522238	C	G
13-3	ref|NC_001147|:40929	A	G
13-3	ref|NC_001147|:115300	C	A
13-3	ref|NC_001147|:244216	C	T
13-3	ref|NC_001147|:869512	C	T
13-3	ref|NC_001148|:83384	C	A
13-3	ref|NC_001148|:200665	G	A
13-3	ref|NC_001148|:558906	G	A
13-3	ref|NC_001148|:754147	G	A
13-4	ref|NC_001134|:1014	T	C
13-4	ref|NC_001134|:145990	C	A
13-4	ref|NC_001134|:748497	G	T
13-4	ref|NC_001135|:4331	G	T
13-4	ref|NC_001135|:62748	C	T
13-4	ref|NC_001135|:107176	C	T
13-4	ref|NC_001135|:227164	C	A
13-4	ref|NC_001136|:386154	C	CA
13-4	ref|NC_001136|:420377	C	T
13-4	ref|NC_001136|:422869	C	A
13-4	ref|NC_001136|:425209	C	T
13-4	ref|NC_001136|:431421	C	T
13-4	ref|NC_001136|:675028	C	A
13-4	ref|NC_001136|:964487	C	A
13-4	ref|NC_001136|:1154205	G	A
13-4	ref|NC_001136|:1154252	G	A
13-4	ref|NC_001136|:1158595	A	C
13-4	ref|NC_001136|:1329998	G	A
13-4	ref|NC_001137|:65632	G	T
13-4	ref|NC_001137|:66467	G	T
13-4	ref|NC_001137|:289084	C	A
13-4	ref|NC_001139|:5483	G	A
13-4	ref|NC_001139|:586252	G	T
13-4	ref|NC_001139|:737878	G	T
13-4	ref|NC_001139|:745185	C	T
13-4	ref|NC_001139|:800020	C	T
13-4	ref|NC_001139|:874005	G	A
13-4	ref|NC_001139|:893882	C	A
13-4	ref|NC_001140|:149702	C	T
13-4	ref|NC_001140|:301072	G	T
13-4	ref|NC_001141|:225261	C	A
13-4	ref|NC_001142|:130580	G	A
13-4	ref|NC_001142|:364030	G	T
13-4	ref|NC_001142|:375832	AT	A
13-4	ref|NC_001142|:519255	CGTGTGTGT	C,CGT
13-4	ref|NC_001142|:617829	G	T
13-4	ref|NC_001142|:706897	G	A
13-4	ref|NC_001143|:9578	G	T
13-4	ref|NC_001143|:275647	C	T
13-4	ref|NC_001143|:278659	G	A
13-4	ref|NC_001143|:345058	G	T
13-4	ref|NC_001143|:518072	CTT	C,CT
13-4	ref|NC_001144|:254785	C	T
13-4	ref|NC_001144|:758596	C	T
13-4	ref|NC_001144|:887844	G	A
13-4	ref|NC_001144|:983732	C	T
13-4	ref|NC_001144|:984887	G	T
13-4	ref|NC_001144|:1021483	T	A
13-4	ref|NC_001144|:1058788	A	G
13-4	ref|NC_001144|:1059123	T	TA
13-4	ref|NC_001145|:132803	G	T
13-4	ref|NC_001145|:585491	C	A
13-4	ref|NC_001145|:594293	C	A
13-4	ref|NC_001145|:616162	C	A
13-4	ref|NC_001146|:689965	C	T
13-4	ref|NC_001147|:93408	C	T
13-4	ref|NC_001147|:190112	G	T
13-4	ref|NC_001147|:237009	G	A
13-4	ref|NC_001147|:375362	C	A
13-4	ref|NC_001147|:431347	G	T
13-4	ref|NC_001147|:542550	G	T
13-4	ref|NC_001147|:911748	C	CAT
13-4	ref|NC_001148|:300062	C	T
13-4	ref|NC_001148|:659239	G	A
13-5	ref|NC_001133|:65761	AT	A
13-5	ref|NC_001133|:77756	G	A
13-5	ref|NC_001134|:114464	G	A
13-5	ref|NC_001135|:119983	G	A
13-5	ref|NC_001135|:163395	G	GA
13-5	ref|NC_001135|:167630	C	T
13-5	ref|NC_001136|:487675	C	A
13-5	ref|NC_001136|:487755	G	A
13-5	ref|NC_001136|:592194	GT	G
13-5	ref|NC_001136|:622482	G	T
13-5	ref|NC_001136|:846599	G	A
13-5	ref|NC_001136|:871880	C	T
13-5	ref|NC_001136|:907280	C	T
13-5	ref|NC_001136|:930964	C	CAT
13-5	ref|NC_001136|:1028683	G	A
13-5	ref|NC_001136|:1173346	G	A
13-5	ref|NC_001137|:122439	CA	C
13-5	ref|NC_001137|:348783	G	A
13-5	ref|NC_001137|:492473	C	A
13-5	ref|NC_001138|:132384	C	T
13-5	ref|NC_001138|:201023	G	A
13-5	ref|NC_001139|:317918	G	T
13-5	ref|NC_001139|:574607	T	C
13-5	ref|NC_001139|:1081039	ATT	A,AT
13-5	ref|NC_001140|:59731	G	T
13-5	ref|NC_001140|:142421	C	A
13-5	ref|NC_001140|:313524	C	A
13-5	ref|NC_001141|:20270	G	A
13-5	ref|NC_001141|:46735	C	A
13-5	ref|NC_001141|:302241	G	A
13-5	ref|NC_001142|:25518	G	T
13-5	ref|NC_001142|:152344	G	T
13-5	ref|NC_001142|:322150	C	A
13-5	ref|NC_001142|:329968	A	G
13-5	ref|NC_001142|:362289	C	A
13-5	ref|NC_001142|:369556	C	A
13-5	ref|NC_001142|:372425	C	A
13-5	ref|NC_001142|:610603	G	T
13-5	ref|NC_001142|:620136	T	TA
13-5	ref|NC_001143|:280406	A	G
13-5	ref|NC_001143|:507507	G	T
13-5	ref|NC_001144|:114430	C	A
13-5	ref|NC_001144|:613957	C	A
13-5	ref|NC_001144|:665282	G	A
13-5	ref|NC_001144|:738952	C	T
13-5	ref|NC_001144|:1063092	A	G
13-5	ref|NC_001145|:120791	A	G
13-5	ref|NC_001145|:131645	C	T
13-5	ref|NC_001145|:164937	G	T
13-5	ref|NC_001145|:304542	G	T
13-5	ref|NC_001145|:822732	C	A
13-5	ref|NC_001145|:904597	G	T
13-5	ref|NC_001145|:908366	G	T
13-5	ref|NC_001146|:294526	G	T
13-5	ref|NC_001146|:372726	C	A
13-5	ref|NC_001146|:379528	T	TA
13-5	ref|NC_001146|:654320	G	A
13-5	ref|NC_001146|:715279	G	T
13-5	ref|NC_001147|:12954	C	CT
13-5	ref|NC_001147|:144161	C	T
13-5	ref|NC_001147|:328302	A	G
13-5	ref|NC_001147|:434716	C	A
13-5	ref|NC_001147|:568647	G	A
13-5	ref|NC_001147|:575898	G	A
13-5	ref|NC_001147|:658156	G	A
13-5	ref|NC_001147|:826619	G	T
13-5	ref|NC_001147|:1049551	C	T
13-5	ref|NC_001148|:93887	C	A
13-5	ref|NC_001148|:278878	A	G
13-5	ref|NC_001148|:456588	C	T
13-5	ref|NC_001148|:788163	G	A
13-6	ref|NC_001133|:151125	C	T
13-6	ref|NC_001134|:11391	A	C
13-6	ref|NC_001134|:242955	C	A
13-6	ref|NC_001134|:253855	C	T
13-6	ref|NC_001134|:287852	C	A
13-6	ref|NC_001135|:11760	C	A
13-6	ref|NC_001135|:211952	G	A
13-6	ref|NC_001135|:227301	C	T
13-6	ref|NC_001135|:285150	G	A
13-6	ref|NC_001136|:178816	C	T
13-6	ref|NC_001136|:612284	C	CA
13-6	ref|NC_001136|:672493	G	A
13-6	ref|NC_001136|:1124939	C	A
13-6	ref|NC_001136|:1164675	G	T
13-6	ref|NC_001136|:1466718	G	A
13-6	ref|NC_001137|:492181	CAA	C,CA
13-6	ref|NC_001138|:8640	GTT	G,GT
13-6	ref|NC_001138|:96050	C	T
13-6	ref|NC_001138|:104319	G	T
13-6	ref|NC_001138|:156702	G	A
13-6	ref|NC_001138|:248134	G	T
13-6	ref|NC_001139|:106519	T	A
13-6	ref|NC_001139|:111048	C	T
13-6	ref|NC_001139|:276656	C	A
13-6	ref|NC_001139|:313837	C	A
13-6	ref|NC_001139|:546978	G	T
13-6	ref|NC_001139|:575884	G	T
13-6	ref|NC_001139|:756218	C	T
13-6	ref|NC_001139|:902656	C	T
13-6	ref|NC_001139|:1073937	C	CA
13-6	ref|NC_001141|:338225	A	AT
13-6	ref|NC_001141|:358616	G	A
13-6	ref|NC_001141|:389351	G	T
13-6	ref|NC_001141|:413642	G	A
13-6	ref|NC_001142|:79870	G	A
13-6	ref|NC_001142|:79982	T	C
13-6	ref|NC_001142|:166577	C	T
13-6	ref|NC_001142|:214521	C	A
13-6	ref|NC_001142|:334744	C	T
13-6	ref|NC_001142|:355188	G	T
13-6	ref|NC_001142|:437978	T	C
13-6	ref|NC_001142|:523307	G	T
13-6	ref|NC_001143|:37545	G	A
13-6	ref|NC_001143|:135460	C	A
13-6	ref|NC_001143|:144424	C	T
13-6	ref|NC_001143|:144426	T	C
13-6	ref|NC_001143|:144433	T	C
13-6	ref|NC_001143|:216531	C	T
13-6	ref|NC_001144|:315769	C	T
13-6	ref|NC_001144|:319084	G	A
13-6	ref|NC_001144|:611496	G	A
13-6	ref|NC_001144|:649738	C	T
13-6	ref|NC_001144|:680931	G	A
13-6	ref|NC_001145|:38207	G	A
13-6	ref|NC_001145|:67730	C	T
13-6	ref|NC_001145|:89353	G	T
13-6	ref|NC_001145|:148234	C	T
13-6	ref|NC_001145|:262072	C	T
13-6	ref|NC_001145|:322756	C	A
13-6	ref|NC_001145|:758897	G	T
13-6	ref|NC_001145|:888527	G	T
13-6	ref|NC_001146|:420465	C	A
13-6	ref|NC_001146|:551861	G	T
13-6	ref|NC_001146|:579984	G	A
13-6	ref|NC_001147|:427995	G	A
13-6	ref|NC_001147|:427998	G	A
13-6	ref|NC_001147|:497228	G	T
13-6	ref|NC_001147|:502312	G	T
13-6	ref|NC_001147|:982100	C	T
13-6	ref|NC_001147|:1070205	G	A
13-6	ref|NC_001148|:481304	AT	A
13-6	ref|NC_001148|:794381	G	A
13-6	ref|NC_001148|:940317	G	T
13-7	ref|NC_001133|:170389	G	A
13-7	ref|NC_001134|:277292	C	T
13-7	ref|NC_001134|:277685	G	T
13-7	ref|NC_001134|:278032	G	A
13-7	ref|NC_001134|:296313	G	GA
13-7	ref|NC_001134|:357453	G	T
13-7	ref|NC_001134|:422809	G	A
13-7	ref|NC_001134|:455272	A	G
13-7	ref|NC_001134|:595221	G	T
13-7	ref|NC_001134|:630159	G	A
13-7	ref|NC_001134|:669890	G	A
13-7	ref|NC_001134|:695915	G	A
13-7	ref|NC_001134|:805770	A	G
13-7	ref|NC_001134|:808510	G	A
13-7	ref|NC_001135|:62748	C	T
13-7	ref|NC_001135|:269531	G	A
13-7	ref|NC_001135|:307604	G	T
13-7	ref|NC_001136|:276750	C	A
13-7	ref|NC_001136|:892243	G	T
13-7	ref|NC_001136|:929454	GA	G
13-7	ref|NC_001136|:973219	G	T
13-7	ref|NC_001136|:1222749	C	CA
13-7	ref|NC_001136|:1240826	C	T
13-7	ref|NC_001136|:1446402	G	A
13-7	ref|NC_001136|:1469091	GA	G
13-7	ref|NC_001137|:91856	C	T
13-7	ref|NC_001137|:128646	G	GT
13-7	ref|NC_001137|:152160	G	A
13-7	ref|NC_001137|:243805	C	T
13-7	ref|NC_001138|:202610	C	A
13-7	ref|NC_001139|:218534	G	A
13-7	ref|NC_001139|:387089	C	A
13-7	ref|NC_001140|:139573	G	T
13-7	ref|NC_001140|:289022	G	A
13-7	ref|NC_001140|:379942	G	GA
13-7	ref|NC_001140|:395085	C	A
13-7	ref|NC_001141|:44658	G	A
13-7	ref|NC_001142|:455902	G	T
13-7	ref|NC_001142|:517303	G	T
13-7	ref|NC_001142|:542210	G	T
13-7	ref|NC_001143|:52422	C	T
13-7	ref|NC_001143|:228688	G	A
13-7	ref|NC_001143|:319206	C	A
13-7	ref|NC_001143|:648518	C	A
13-7	ref|NC_001144|:49657	C	A
13-7	ref|NC_001144|:110560	G	A
13-7	ref|NC_001144|:225662	C	T
13-7	ref|NC_001144|:427295	T	G
13-7	ref|NC_001144|:603631	C	T
13-7	ref|NC_001144|:707329	C	T
13-7	ref|NC_001144|:721861	C	T
13-7	ref|NC_001145|:135620	G	A
13-7	ref|NC_001145|:181282	C	T
13-7	ref|NC_001145|:466338	G	T
13-7	ref|NC_001145|:612989	G	T
13-7	ref|NC_001145|:640535	C	T
13-7	ref|NC_001146|:610369	G	T
13-7	ref|NC_001147|:21536	G	T
13-7	ref|NC_001147|:63042	C	A
13-7	ref|NC_001147|:115567	G	A
13-7	ref|NC_001147|:201713	C	T
13-7	ref|NC_001148|:148253	G	C
13-7	ref|NC_001148|:165445	G	A
13-7	ref|NC_001148|:212465	C	T
13-7	ref|NC_001148|:415830	C	A
13-7	ref|NC_001148|:465031	G	A
13-7	ref|NC_001148|:585282	G	A
13-8	ref|NC_001134|:399227	G	A
13-8	ref|NC_001135|:131256	C	T
13-8	ref|NC_001135|:308240	CT	C
13-8	ref|NC_001136|:788152	C	T
13-8	ref|NC_001136|:849237	A	G
13-8	ref|NC_001136|:929171	GT	G
13-8	ref|NC_001136|:1130880	A	AT
13-8	ref|NC_001137|:132584	A	G
13-8	ref|NC_001138|:68204	C	A
13-8	ref|NC_001140|:519048	CAA	C,CA
13-8	ref|NC_001140|:555528	C	T
13-8	ref|NC_001141|:422722	G	T
13-8	ref|NC_001142|:49135	G	T
13-8	ref|NC_001142|:100007	G	A
13-8	ref|NC_001142|:690809	G	T
13-8	ref|NC_001143|:347830	C	A
13-8	ref|NC_001143|:452147	G	A
13-8	ref|NC_001144|:378607	C	T
13-8	ref|NC_001145|:26551	AT	A
13-8	ref|NC_001145|:79031	C	T
13-8	ref|NC_001145|:209036	T	TAG
13-8	ref|NC_001145|:278942	G	T
13-8	ref|NC_001145|:795861	G	T
13-8	ref|NC_001146|:349603	C	T
13-8	ref|NC_001146|:432250	G	T
13-8	ref|NC_001146|:554919	CA	C
13-8	ref|NC_001146|:604160	G	A
13-8	ref|NC_001147|:115689	A	T
13-8	ref|NC_001147|:484027	G	A
13-8	ref|NC_001147|:562905	G	T
13-8	ref|NC_001148|:671079	G	T
13-8	ref|NC_001148|:737735	C	T
13-9	ref|NC_001133|:132324	G	T
13-9	ref|NC_001134|:5867	C	A
13-9	ref|NC_001134|:234483	A	G
13-9	ref|NC_001134|:399227	G	A
13-9	ref|NC_001134|:774669	C	CA
13-9	ref|NC_001134|:808860	G	A
13-9	ref|NC_001135|:197227	C	T
13-9	ref|NC_001136|:74437	T	A
13-9	ref|NC_001136|:264972	C	T
13-9	ref|NC_001136|:521002	G	A
13-9	ref|NC_001136|:859659	C	T
13-9	ref|NC_001136|:905371	C	T
13-9	ref|NC_001136|:1170489	G	A
13-9	ref|NC_001137|:33135	G	T
13-9	ref|NC_001137|:196873	C	T
13-9	ref|NC_001137|:401320	C	T
13-9	ref|NC_001137|:425071	C	A
13-9	ref|NC_001138|:31739	C	A
13-9	ref|NC_001138|:230891	G	T
13-9	ref|NC_001139|:379551	C	A
13-9	ref|NC_001139|:438696	CA	C
13-9	ref|NC_001139|:574607	T	C
13-9	ref|NC_001139|:574657	C	T
13-9	ref|NC_001139|:775665	G	T
13-9	ref|NC_001139|:1009217	CT	C
13-9	ref|NC_001139|:1065432	A	G
13-9	ref|NC_001140|:2227	T	C
13-9	ref|NC_001140|:2233	C	T
13-9	ref|NC_001140|:61348	C	T
13-9	ref|NC_001142|:137067	G	A
13-9	ref|NC_001142|:614403	G	A
13-9	ref|NC_001142|:745692	G	GT
13-9	ref|NC_001143|:9825	A	T
13-9	ref|NC_001143|:41298	G	A
13-9	ref|NC_001143|:304602	G	A
13-9	ref|NC_001143|:320823	GTT	G,GT
13-9	ref|NC_001143|:361184	C	T
13-9	ref|NC_001143|:384219	G	T
13-9	ref|NC_001144|:46290	G	A
13-9	ref|NC_001144|:226853	G	A
13-9	ref|NC_001144|:236628	G	T
13-9	ref|NC_001144|:292024	GAA	G,GA
13-9	ref|NC_001144|:371365	G	GA
13-9	ref|NC_001144|:529643	G	T
13-9	ref|NC_001144|:568017	CTTT	C,CT
13-9	ref|NC_001144|:607583	C	A
13-9	ref|NC_001144|:664116	G	A
13-9	ref|NC_001144|:796483	C	T
13-9	ref|NC_001144|:853956	G	T
13-9	ref|NC_001144|:1006055	A	G
13-9	ref|NC_001145|:58977	G	T
13-9	ref|NC_001145|:59441	G	T
13-9	ref|NC_001145|:159852	C	CATAT
13-9	ref|NC_001145|:520648	C	A
13-9	ref|NC_001145|:606045	G	T
13-9	ref|NC_001146|:441944	C	T
13-9	ref|NC_001146|:445211	C	T
13-9	ref|NC_001146|:496702	C	T
13-9	ref|NC_001147|:25112	G	A
13-9	ref|NC_001147|:33750	G	T
13-9	ref|NC_001147|:177162	G	T
13-9	ref|NC_001147|:186674	G	T
13-9	ref|NC_001147|:204502	G	GT
13-9	ref|NC_001147|:274105	C	T
13-9	ref|NC_001147|:562372	G	T
13-9	ref|NC_001147|:866415	C	T
13-9	ref|NC_001147|:920113	C	A
13-9	ref|NC_001148|:167045	C	A
13-9	ref|NC_001148|:307276	C	A
13-9	ref|NC_001148|:706655	C	T
25-1	ref|NC_001133|:46445	G	A
25-1	ref|NC_001133|:117281	C	T
25-1	ref|NC_001133|:176195	C	T
25-1	ref|NC_001133|:202837	G	T
25-1	ref|NC_001134|:35263	G	A
25-1	ref|NC_001134|:92836	C	T
25-1	ref|NC_001134|:140592	G	T
25-1	ref|NC_001134|:182311	G	T
25-1	ref|NC_001134|:396619	G	T
25-1	ref|NC_001134|:537830	G	A
25-1	ref|NC_001134|:626059	C	T
25-1	ref|NC_001134|:634927	G	A
25-1	ref|NC_001134|:656564	C	A
25-1	ref|NC_001134|:668400	A	G
25-1	ref|NC_001134|:713879	T	C
25-1	ref|NC_001134|:717668	G	A
25-1	ref|NC_001134|:762272	G	T
25-1	ref|NC_001134|:762509	G	A
25-1	ref|NC_001134|:804552	A	T
25-1	ref|NC_001135|:283849	T	C
25-1	ref|NC_001136|:54876	C	T
25-1	ref|NC_001136|:78283	C	T
25-1	ref|NC_001136|:181815	C	T
25-1	ref|NC_001136|:242396	T	A
25-1	ref|NC_001136|:264626	G	A
25-1	ref|NC_001136|:476090	G	A
25-1	ref|NC_001136|:521988	G	A
25-1	ref|NC_001136|:612407	C	T
25-1	ref|NC_001136|:655014	T	C
25-1	ref|NC_001136|:684634	C	T
25-1	ref|NC_001136|:690377	C	T
25-1	ref|NC_001136|:1110015	C	T
25-1	ref|NC_001136|:1286230	C	A
25-1	ref|NC_001136|:1363972	T	C
25-1	ref|NC_001136|:1406846	G	A
25-1	ref|NC_001136|:1426817	C	T
25-1	ref|NC_001136|:1452632	T	G
25-1	ref|NC_001136|:1494413	CAAA	C,CA
25-1	ref|NC_001136|:1503939	A	G
25-1	ref|NC_001136|:1503965	G	A
25-1	ref|NC_001136|:1514136	A	G
25-1	ref|NC_001136|:1520113	C	T
25-1	ref|NC_001137|:22389	C	A
25-1	ref|NC_001137|:34779	C	T
25-1	ref|NC_001137|:71619	T	C
25-1	ref|NC_001137|:244865	C	T
25-1	ref|NC_001137|:255414	C	A
25-1	ref|NC_001137|:256725	C	T
25-1	ref|NC_001137|:336317	T	C
25-1	ref|NC_001137|:483427	C	A
25-1	ref|NC_001137|:525226	T	C
25-1	ref|NC_001138|:861	C	T
25-1	ref|NC_001138|:18603	A	G
25-1	ref|NC_001138|:35409	G	A
25-1	ref|NC_001138|:47321	C	T
25-1	ref|NC_001138|:66514	A	G
25-1	ref|NC_001138|:253476	G	A
25-1	ref|NC_001139|:23757	C	A
25-1	ref|NC_001139|:95914	T	C
25-1	ref|NC_001139|:135914	A	G
25-1	ref|NC_001139|:227131	G	A
25-1	ref|NC_001139|:328670	T	C
25-1	ref|NC_001139|:431589	G	A
25-1	ref|NC_001139|:452450	T	G
25-1	ref|NC_001139|:483995	C	T
25-1	ref|NC_001139|:535470	C	A
25-1	ref|NC_001139|:623525	C	T
25-1	ref|NC_001139|:639423	C	T
25-1	ref|NC_001139|:712261	A	G
25-1	ref|NC_001139|:890314	G	T
25-1	ref|NC_001139|:912588	C	T
25-1	ref|NC_001139|:944603	G	A
25-1	ref|NC_001139|:961614	G	A
25-1	ref|NC_001139|:1069786	C	T
25-1	ref|NC_001140|:50549	C	A
25-1	ref|NC_001140|:238649	C	T
25-1	ref|NC_001140|:258869	C	T
25-1	ref|NC_001140|:457207	G	A
25-1	ref|NC_001140|:541792	G	A
25-1	ref|NC_001141|:29750	C	T
25-1	ref|NC_001141|:95379	T	C
25-1	ref|NC_001141|:292280	C	T
25-1	ref|NC_001141|:363648	G	A
25-1	ref|NC_001142|:140486	A	G
25-1	ref|NC_001142|:196919	G	T
25-1	ref|NC_001142|:236891	T	C
25-1	ref|NC_001142|:289995	G	T
25-1	ref|NC_001142|:350462	C	T
25-1	ref|NC_001142|:484715	C	T
25-1	ref|NC_001142|:514043	C	T
25-1	ref|NC_001142|:718918	A	G
25-1	ref|NC_001142|:727026	A	G
25-1	ref|NC_001143|:102655	G	A
25-1	ref|NC_001143|:181241	G	A
25-1	ref|NC_001143|:217695	C	A
25-1	ref|NC_001143|:230961	C	T
25-1	ref|NC_001143|:343672	T	G
25-1	ref|NC_001143|:343674	T	A
25-1	ref|NC_001143|:382201	A	AT
25-1	ref|NC_001143|:395231	G	A
25-1	ref|NC_001143|:424018	C	A
25-1	ref|NC_001143|:436121	C	T
25-1	ref|NC_001143|:482786	T	C
25-1	ref|NC_001143|:487978	T	C
25-1	ref|NC_001143|:576522	G	A
25-1	ref|NC_001143|:597457	C	T
25-1	ref|NC_001143|:608045	C	A
25-1	ref|NC_001143|:653805	G	A
25-1	ref|NC_001144|:36595	CT	C
25-1	ref|NC_001144|:55206	T	C
25-1	ref|NC_001144|:76185	G	T
25-1	ref|NC_001144|:100836	G	A
25-1	ref|NC_001144|:132579	C	T
25-1	ref|NC_001144|:156199	C	T
25-1	ref|NC_001144|:243697	G	A
25-1	ref|NC_001144|:331529	C	T
25-1	ref|NC_001144|:415112	C	T
25-1	ref|NC_001144|:419631	G	A
25-1	ref|NC_001144|:558035	C	T
25-1	ref|NC_001144|:590643	T	A
25-1	ref|NC_001144|:687907	G	A
25-1	ref|NC_001144|:709697	G	A
25-1	ref|NC_001144|:844733	T	C
25-1	ref|NC_001144|:882005	C	A
25-1	ref|NC_001144|:891610	C	A
25-1	ref|NC_001144|:924822	A	G
25-1	ref|NC_001144|:982799	G	A
25-1	ref|NC_001144|:1028464	C	T
25-1	ref|NC_001145|:103390	T	C
25-1	ref|NC_001145|:221659	C	T
25-1	ref|NC_001145|:271414	G	A
25-1	ref|NC_001145|:279390	C	T
25-1	ref|NC_001145|:581702	G	T
25-1	ref|NC_001145|:593431	C	G
25-1	ref|NC_001146|:7146	C	T
25-1	ref|NC_001146|:7216	T	G
25-1	ref|NC_001146|:7478	A	AC,AT
25-1	ref|NC_001146|:122588	C	T
25-1	ref|NC_001146|:206334	C	T
25-1	ref|NC_001146|:226233	C	T
25-1	ref|NC_001146|:232381	C	T
25-1	ref|NC_001146|:280113	C	A
25-1	ref|NC_001146|:357791	C	A
25-1	ref|NC_001146|:376749	G	A
25-1	ref|NC_001146|:584137	A	G
25-1	ref|NC_001146|:704645	C	T
25-1	ref|NC_001146|:771241	G	A
25-1	ref|NC_001147|:8546	C	T
25-1	ref|NC_001147|:20224	A	G
25-1	ref|NC_001147|:78778	C	T
25-1	ref|NC_001147|:94815	ACCCC	A,AC
25-1	ref|NC_001147|:156525	G	A
25-1	ref|NC_001147|:227110	C	A
25-1	ref|NC_001147|:288818	G	A
25-1	ref|NC_001147|:446899	A	AT
25-1	ref|NC_001147|:550767	G	C
25-1	ref|NC_001147|:750346	C	T
25-1	ref|NC_001147|:794728	G	A
25-1	ref|NC_001147|:858813	G	A
25-1	ref|NC_001147|:915355	G	A
25-1	ref|NC_001147|:999819	C	T
25-1	ref|NC_001147|:1026630	C	A
25-1	ref|NC_001147|:1051978	A	G
25-1	ref|NC_001147|:1056179	C	A
25-1	ref|NC_001148|:12831	A	T
25-1	ref|NC_001148|:109052	C	T
25-1	ref|NC_001148|:119930	G	A
25-1	ref|NC_001148|:352237	G	T
25-1	ref|NC_001148|:379234	A	G
25-1	ref|NC_001148|:464077	C	T
25-1	ref|NC_001148|:659505	T	G
25-10	ref|NC_001133|:35456	G	T
25-10	ref|NC_001133|:40875	G	A
25-10	ref|NC_001133|:47741	G	A
25-10	ref|NC_001133|:50366	G	A
25-10	ref|NC_001133|:53448	C	T
25-10	ref|NC_001133|:101516	A	C
25-10	ref|NC_001133|:176030	G	A
25-10	ref|NC_001135|:44961	C	T
25-10	ref|NC_001135|:70360	G	T
25-10	ref|NC_001135|:286539	G	A
25-10	ref|NC_001136|:28879	G	A
25-10	ref|NC_001136|:38968	C	T
25-10	ref|NC_001136|:90633	G	T
25-10	ref|NC_001136|:92437	T	C
25-10	ref|NC_001136|:96682	C	T
25-10	ref|NC_001136|:157978	C	CT
25-10	ref|NC_001136|:191874	C	T
25-10	ref|NC_001136|:257718	T	C
25-10	ref|NC_001136|:293554	G	A
25-10	ref|NC_001136|:357246	C	T
25-10	ref|NC_001136|:377748	C	T
25-10	ref|NC_001136|:562609	G	GA
25-10	ref|NC_001136|:678013	CTTTTTT	C,CT
25-10	ref|NC_001136|:691076	C	A
25-10	ref|NC_001136|:694811	G	A
25-10	ref|NC_001136|:714925	T	C
25-10	ref|NC_001136|:736493	G	T
25-10	ref|NC_001136|:751627	C	T
25-10	ref|NC_001136|:784911	G	A
25-10	ref|NC_001136|:829720	G	T
25-10	ref|NC_001136|:853045	C	T
25-10	ref|NC_001136|:966520	TAAA	T,TA
25-10	ref|NC_001136|:977138	A	G
25-10	ref|NC_001136|:996680	G	C
25-10	ref|NC_001136|:999641	C	T
25-10	ref|NC_001136|:1079010	ATTTT	A,AT
25-10	ref|NC_001136|:1178330	CTTT	C,CT
25-10	ref|NC_001136|:1204002	C	A
25-10	ref|NC_001136|:1219242	G	A
25-10	ref|NC_001136|:1295314	C	A
25-10	ref|NC_001136|:1430292	A	G
25-10	ref|NC_001136|:1461567	G	A
25-10	ref|NC_001136|:1486661	G	A
25-10	ref|NC_001136|:1496612	C	T
25-10	ref|NC_001137|:34404	C	T
25-10	ref|NC_001137|:61177	C	CA
25-10	ref|NC_001137|:253982	C	A
25-10	ref|NC_001137|:343871	C	T
25-10	ref|NC_001137|:372607	A	G
25-10	ref|NC_001137|:382386	A	G
25-10	ref|NC_001137|:390018	A	G
25-10	ref|NC_001137|:394084	A	T
25-10	ref|NC_001137|:423158	C	T
25-10	ref|NC_001137|:427337	C	T
25-10	ref|NC_001137|:469502	C	T
25-10	ref|NC_001137|:501813	C	A
25-10	ref|NC_001138|:52519	G	T
25-10	ref|NC_001138|:79065	G	T
25-10	ref|NC_001138|:111692	G	A
25-10	ref|NC_001138|:214362	G	A
25-10	ref|NC_001138|:262244	C	CA,CAA
25-10	ref|NC_001139|:34041	C	T
25-10	ref|NC_001139|:40590	T	C
25-10	ref|NC_001139|:80602	TAAAAAA	T,TA
25-10	ref|NC_001139|:124439	G	A
25-10	ref|NC_001139|:131619	A	G
25-10	ref|NC_001139|:135071	G	T
25-10	ref|NC_001139|:199464	C	T
25-10	ref|NC_001139|:232906	C	T
25-10	ref|NC_001139|:236110	C	A
25-10	ref|NC_001139|:281605	AT	A
25-10	ref|NC_001139|:292813	C	A
25-10	ref|NC_001139|:368904	C	A
25-10	ref|NC_001139|:371723	C	A
25-10	ref|NC_001139|:416115	A	AT
25-10	ref|NC_001139|:421926	C	A
25-10	ref|NC_001139|:531489	C	A
25-10	ref|NC_001139|:546274	C	T
25-10	ref|NC_001139|:551385	T	C
25-10	ref|NC_001139|:639673	GAAA	G
25-10	ref|NC_001139|:658272	C	A
25-10	ref|NC_001139|:763141	C	T
25-10	ref|NC_001139|:792577	G	A
25-10	ref|NC_001139|:794782	T	C
25-10	ref|NC_001139|:844793	A	C
25-10	ref|NC_001139|:896275	C	A
25-10	ref|NC_001139|:896765	T	C
[truncated: 14,813 more rows]

## Sheet: CAN1 mutation frequencies
CAN1 mutation frequency in the projenitor and 48 MA lines with intact MSH2
Strain	CAN1 mutation frequency	95% CI
MA33	2.71e-09	0	8.95e-09
MA79	3.94e-09	0	1.3e-08
MA23	6.65e-09	0	2.19e-08
MA26	1.06e-08	0	3.49e-08
MA95	1.86e-08	0	3.93e-08
MA59	2.96e-08	6.53e-09	5.26e-08
MA44	4.68e-08	0	1.09e-07
MA40	7.41e-08	3.3e-08	1.15e-07
MA28	7.92e-08	0	1.63e-07
MA38	1.5e-07	1.03e-07	1.98e-07
MA29	2.34e-07	1.6e-07	3.09e-07
MA85	2.66e-07	2.06e-07	3.25e-07
MA69	2.76e-07	3.43e-08	5.17e-07
MA66	3.53e-07	2.65e-07	4.42e-07
MA37	4.02e-07	2.73e-07	5.31e-07
MA88	4.21e-07	0	1.11e-06
Projenitor	4.31e-07	3.65e-07	4.97e-07
MA75	5.08e-07	3.83e-07	6.32e-07
MA68	5.13e-07	3.13e-07	7.12e-07
MA91	5.84e-07	4.16e-07	7.52e-07
MA47	6.27e-07	4.8e-07	7.75e-07
MA22	6.62e-07	5.25e-07	7.98e-07
MA93	6.69e-07	5.46e-07	7.91e-07
MA10	6.83e-07	5.27e-07	8.39e-07
MA51	7.07e-07	5.53e-07	8.6e-07
MA64	7.2e-07	5.66e-07	8.74e-07
MA2	7.23e-07	5.31e-07	9.15e-07
MA97	7.26e-07	3.52e-07	1.1e-06
MA82	7.51e-07	6.05e-07	8.96e-07
MA9	7.52e-07	5.96e-07	9.08e-07
MA35	7.65e-07	6.01e-07	9.29e-07
MA13	8.87e-07	6.63e-07	1.11e-06
MA11	1.04e-06	8.31e-07	1.24e-06
MA8	1.21e-06	9.3e-07	1.31e-06
MA77	1.22e-06	9.46e-07	1.49e-06
MA78	1.24e-06	1.01e-06	1.47e-06
MA19	1.28e-06	1.03e-06	1.52e-06
MA74	1.29e-06	1.04e-06	1.53e-06
MA27	1.32e-06	1e-06	1.64e-06
MA52	1.44e-06	1.13e-06	1.74e-06
MA94	1.77e-06	1.49e-06	2.05e-06
MA73	2.02e-06	1.63e-06	2.4e-06
MA31	2.61e-06	1.76e-06	3.46e-06
MA92	2.82e-06	2.35e-06	3.29e-06
MA45	3.45e-06	2.71e-06	4.2e-06
MA81	3.56e-06	2.77e-06	4.36e-06
MA25	4.05e-06	3.38e-06	4.72e-06
MA15	7.56e-06	6.12e-06	9e-06
MA21	1.18e-05	9.8e-06	1.37e-05
