# Supplementary material for: Author Correction: The rate and molecular spectrum of mutation are selectively maintained in yeast
Source: Nat Commun. 2023 Apr 4;14:1876. doi: 10.1038/s41467-023-37354-7 (PMC10073079; doi:10.1038/s41467-023-37354-7)
Supplement: Supplementary file 6 — Incorrect Source Data [file 41467_2023_37354_MOESM6_ESM.xlsx]

## Sheet: Figure 2
Sample	Group	# of generations	Callable sites	# of SNVs	# of deletions	# of insertions	SNV mutation rate	Indel mutation rate
28-2	28	867.977	11959639	1	0	0	9.63327e-11	0
28-3	28	895.465	11962008	1	1	0	9.33571e-11	9.33571e-11
28-4	28	842.977	11965147	2	1	1	1.98288e-10	1.98288e-10
28-5	28	852.041	11965864	3	0	0	2.9425e-10	0
28-6	28	872.793	11964639	5	0	1	4.78806e-10	9.57611e-11
28-7	28	887.417	11965243	3	0	0	2.82535e-10	0
28-8	28	870.465	11962781	1	0	0	9.60321e-11	0
28-9	28	874.979	11963412	3	0	0	2.86595e-10	0
28-10	28	847.793	11964935	0	0	0	0	0
28-11	28	872.793	11956975	6	0	0	5.74935e-10	0
28-12	28	877.041	11959434	2	1	0	1.90678e-10	9.53388e-11
28-13	28	867.977	11959836	4	0	0	3.85325e-10	0
28-14	28	885.882	11959030	6	0	0	5.66343e-10	0
28-15	28	867.977	11939686	1	0	0	9.64937e-11	0
28-16	28	855.841	11957221	2	0	0	1.95437e-10	0
28-17	28	877.041	11961626	5	0	0	4.76607e-10	0
28-18	28	862.417	11961688	4	0	0	3.87749e-10	0
28-19	28	855.841	11957180	2	0	0	1.95438e-10	0
28-20	28	870.465	11962011	4	0	0	3.84153e-10	0
33-1	33	716.903	12019577	2	1	0	2.32103e-10	1.16051e-10
33-2	33	717.965	12030743	6	0	0	6.94633e-10	0
33-3	33	725.921	12023737	10	0	0	1.1457e-09	0
33-4	33	716.682	12021831	1	0	0	1.16065e-10	0
33-5	33	723.252	12029447	7	0	1	8.04568e-10	1.14938e-10
33-6	33	712.708	12015091	7	0	0	8.17447e-10	0
33-7	33	718.966	12020144	8	0	1	9.25703e-10	1.15713e-10
33-8	33	712.426	12021547	4	0	0	4.67046e-10	0
33-9	33	725.258	12010560	5	0	2	5.74003e-10	2.29601e-10
33-10	33	723.404	12008530	4	0	1	4.60457e-10	1.15114e-10
33-11	33	725.122	11999520	8	0	0	9.19422e-10	0
33-12	33	729.653	12026936	5	0	1	5.69768e-10	1.13954e-10
33-13	33	705.548	12028457	5	0	0	5.8916e-10	0
33-14	33	723.404	12024093	5	0	0	5.74827e-10	0
33-15	33	718.17	12022575	10	0	0	1.15818e-09	0
33-16	33	719.16	12026225	3	0	0	3.4687e-10	0
33-17	33	723.252	12016540	2	0	0	2.30123e-10	0
33-18	33	716.459	12021600	4	0	0	4.64415e-10	0
33-19	33	717.548	12024168	10	0	0	1.15903e-09	0
33-20	33	720.277	12028144	2	0	0	2.30851e-10	0
38-1	38	980.749	12036570	4	0	0	3.38844e-10	0
38-2	38	968.703	12018479	0	0	0	0	0
38-3	38	985.732	12024610	4	1	0	3.37466e-10	8.43665e-11
38-4	38	987.621	12024262	2	0	0	1.68415e-10	0
38-5	38	977.973	12025710	2	0	0	1.70056e-10	0
38-6	38	976.999	12019606	8	0	0	6.81249e-10	0
38-7	38	971.685	12029550	1	1	0	8.5551e-11	8.5551e-11
38-8	38	982.91	12027405	3	0	0	2.53767e-10	0
38-9	38	977.489	12024074	1	0	0	8.50817e-11	0
38-10	38	968.703	12025030	1	0	0	8.58467e-11	0
38-11	38	966.787	12025092	4	2	0	3.44065e-10	1.72033e-10
38-12	38	949.44	12013605	2	0	1	1.75343e-10	8.76717e-11
38-13	38	964.764	12033504	1	0	0	8.61364e-11	0
38-14	38	968.075	12034674	1	0	0	8.58334e-11	0
38-15	38	976.501	12021112	4	0	0	3.40755e-10	0
38-16	38	972.812	12025151	2	1	0	1.70966e-10	8.54831e-11
38-17	38	930.301	12022793	6	0	0	5.36441e-10	0
38-18	38	948.363	12025792	2	0	0	1.75365e-10	0
38-19	38	982.061	12023232	3	0	1	2.54075e-10	8.46916e-11
38-20	38	966.787	12031149	2	0	0	1.71946e-10	0
95-1	95	505.243	11962184	9	2	0	1.48913e-09	3.30917e-10
95-2	95	504.487	11967177	11	0	0	1.82201e-09	0
95-3	95	497.216	11966751	8	1	0	1.34452e-09	1.68065e-10
95-4	95	508.216	11967941	4	0	0	6.57646e-10	0
95-5	95	503.197	11969033	11	0	3	1.8264e-09	4.98108e-10
95-6	95	503.197	11967847	12	1	0	1.99263e-09	1.66053e-10
95-7	95	501.657	11966359	2	1	0	3.33167e-10	1.66583e-10
95-8	95	509.368	11965728	6	0	1	9.8442e-10	1.6407e-10
95-9	95	500.434	11969049	2	1	0	3.33906e-10	1.66953e-10
95-10	95	504.487	11960713	2	2	0	3.31454e-10	3.31454e-10
95-11	95	511.757	11965551	6	2	0	9.79838e-10	3.26613e-10
95-12	95	511.096	11966056	5	1	1	8.17554e-10	3.27022e-10
95-13	95	496.157	11966603	2	0	0	3.36853e-10	0
95-14	95	508.216	11951959	5	1	0	8.23156e-10	1.64631e-10
95-15	95	503.651	11965755	8	1	0	1.32746e-09	1.65932e-10
95-16	95	498.151	11965884	7	1	0	1.17434e-09	1.67762e-10
95-17	95	496.157	11964075	8	0	1	1.3477e-09	1.68462e-10
95-18	95	501.657	11962162	4	0	0	6.66567e-10	0
95-19	95	502.204	11963984	2	0	1	3.32869e-10	1.66435e-10
95-20	95	504.487	11964548	8	1	0	1.32539e-09	1.65674e-10
13-1	13	588.331	12005112	59	3	3	8.35341e-09	8.495e-10
13-10	13	616.277	12008626	18	1	2	2.43222e-09	4.05371e-10
13-11	13	612.001	12011033	16	2	2	2.17665e-09	5.44162e-10
13-12	13	613.141	11984876	59	2	2	8.02893e-09	5.44334e-10
13-13	13	554.331	12029533	51	2	0	7.64808e-09	2.99925e-10
13-14	13	602.056	12032537	21	2	2	2.89885e-09	5.52161e-10
13-15	13	620.748	11991153	66	4	7	8.86681e-09	1.4778e-09
13-16	13	605.331	12020522	56	3	4	7.69612e-09	9.62015e-10
13-17	13	593.804	12002396	64	2	6	8.97985e-09	1.12248e-09
13-18	13	596.141	12010016	67	4	5	9.35798e-09	1.25704e-09
13-19	13	598.275	12015366	65	4	4	9.04222e-09	1.11289e-09
13-2	13	554.331	12031965	56	2	6	8.39619e-09	1.19946e-09
13-20	13	608.22	11992926	62	5	9	8.49975e-09	1.9193e-09
13-3	13	622.331	11991022	58	0	3	7.77231e-09	4.02016e-10
13-4	13	605.331	11976838	58	2	4	8.00005e-09	8.27592e-10
13-5	13	537.331	12023469	62	4	5	9.59666e-09	1.39306e-09
13-6	13	581.275	12023222	67	0	6	9.58676e-09	8.58516e-10
13-7	13	593.804	11975216	61	2	4	8.57834e-09	8.43772e-10
13-8	13	588.331	12026169	25	4	3	3.53338e-09	9.89348e-10
13-9	13	615.275	11971602	60	4	6	8.14572e-09	1.35762e-09
23-1	23	689.095	12020149	13	8	3	1.56948e-09	1.32802e-09
23-10	23	734.427	11988607	2	0	2	2.2715e-10	2.2715e-10
23-11	23	693.371	11999261	9	1	3	1.08174e-09	4.80773e-10
23-12	23	694.954	12004091	4	0	0	4.79485e-10	0
23-13	23	685.764	11989564	3	2	2	3.64874e-10	4.86499e-10
23-14	23	691.326	11989438	1	0	1	1.20647e-10	1.20647e-10
23-15	23	687.486	11961453	2	1	0	2.4321e-10	1.21605e-10
23-16	23	700.912	12003697	0	0	0	0	0
23-17	23	587.481	11989915	8	2	1	1.13574e-09	4.25904e-10
23-18	23	710.696	12002883	1	0	1	1.17228e-10	1.17228e-10
23-19	23	673.236	11956860	4	0	1	4.96908e-10	1.24227e-10
23-2	23	653.898	11985945	1	1	1	1.2759e-10	2.55181e-10
23-20	23	614.425	11986587	3	1	1	4.07339e-10	2.7156e-10
23-3	23	690.236	11995301	1	0	1	1.20779e-10	1.20779e-10
23-4	23	681.909	11980382	1	0	0	1.22406e-10	0
23-5	23	700.912	11981210	6	0	1	7.14475e-10	1.19079e-10
23-6	23	666.427	12006604	8	3	1	9.9981e-10	4.99905e-10
23-7	23	626.954	12009067	9	0	0	1.19536e-09	0
23-8	23	711.954	12008412	2	0	0	2.33934e-10	0
23-9	23	706.861	11971436	3	0	0	3.5452e-10	0
25-1	25	725.349	11986338	166	0	5	1.9093e-08	5.75091e-10
25-10	25	630.661	12030181	195	2	28	2.5702e-08	3.95415e-09
25-11	25	725.349	12016173	167	2	17	1.91604e-08	2.17992e-09
25-12	25	640.605	12012971	240	4	25	3.11868e-08	3.7684e-09
25-14	25	692.607	12023387	153	3	15	1.83729e-08	2.16152e-09
25-15	25	673.562	12026393	141	5	12	1.74063e-08	2.09863e-09
25-16	25	653.134	12022362	153	3	18	1.9485e-08	2.67441e-09
25-17	25	702.876	12021061	133	9	13	1.57409e-08	2.60376e-09
25-18	25	650.55	12028500	181	36	39	2.31306e-08	9.58449e-09
25-19	25	710.092	12014470	124	4	22	1.45346e-08	3.04757e-09
25-2	25	691.605	12024479	154	9	29	1.85181e-08	4.5694e-09
25-20	25	702.551	12029521	177	0	21	2.09434e-08	2.48481e-09
25-3	25	702.551	11991285	101	3	17	1.19889e-08	2.37403e-09
25-5	25	717.859	12022419	160	1	14	1.85391e-08	1.73804e-09
25-6	25	739.621	12012522	136	2	23	1.53072e-08	2.81382e-09
25-7	25	699.416	12001373	163	3	16	1.94187e-08	2.26354e-09
25-8	25	727.803	12031684	134	2	22	1.53026e-08	2.74076e-09
25-9	25	630.661	11853805	584	5	27	7.81194e-08	4.28052e-09
29-10	29	985.553	12028713	3	2	0	2.53059e-10	1.68706e-10
29-11	29	983.298	12010094	1	0	2	8.46776e-11	1.69355e-10
29-12	29	970.099	12004299	6	0	0	5.15227e-10	0
29-13	29	926.954	12033464	1	0	1	8.96502e-11	8.96502e-11
29-14	29	969.251	12025477	3	0	1	2.57385e-10	8.57949e-11
29-15	29	954.627	12020181	4	0	0	3.4859e-10	0
29-16	29	963.691	12051054	0	0	0	0	0
29-17	29	980.892	12000819	3	0	0	2.54853e-10	0
29-18	29	924.067	12033055	4	0	0	3.59733e-10	0
29-2	29	959.443	12028814	5	1	1	4.3324e-10	1.73296e-10
29-20	29	945.929	12004115	4	1	1	3.52267e-10	1.76133e-10
29-3	29	954.627	12032131	2	1	1	1.74122e-10	1.74122e-10
29-4	29	947.532	12031321	6	0	1	5.26313e-10	8.77188e-11
29-5	29	994.678	12028368	3	0	1	2.50745e-10	8.35817e-11
29-6	29	945.929	12025227	9	1	0	7.91208e-10	8.7912e-11
29-7	29	949.067	12024245	4	1	2	3.50514e-10	2.62885e-10
29-8	29	967.491	12031387	5	3	0	4.29544e-10	2.57726e-10
29-9	29	987.156	12016353	9	0	1	7.58724e-10	8.43027e-11
45-1	45	529.87	12035550	7	0	3	1.09765e-09	4.70421e-10
45-10	45	524.815	12036873	8	0	0	1.2664e-09	0
45-11	45	519.977	12033818	10	0	0	1.59813e-09	0
45-12	45	520.32	12036747	3	0	0	4.79006e-10	0
45-13	45	513.093	12032750	3	0	0	4.85915e-10	0
45-14	45	518.154	12036376	8	0	0	1.28273e-09	0
45-15	45	514.082	12036459	4	0	0	6.46441e-10	0
45-16	45	502.746	12034569	2	1	2	3.30561e-10	4.95841e-10
45-17	45	518.345	12037474	4	1	3	6.41071e-10	6.41071e-10
45-18	45	518.154	12037359	5	0	2	8.01641e-10	3.20657e-10
45-19	45	520.988	12034913	6	0	0	9.5693e-10	0
45-2	45	536.501	12036828	4	1	1	6.19409e-10	3.09704e-10
45-20	45	522.558	12036078	7	0	0	1.11296e-09	0
45-3	45	538.594	12035341	4	0	2	6.17078e-10	3.08539e-10
45-4	45	533.488	12036866	10	0	1	1.55726e-09	1.55726e-10
45-5	45	536.501	12036980	3	0	1	4.64551e-10	1.5485e-10
45-6	45	528.839	12037069	2	0	2	3.14185e-10	3.14185e-10
45-7	45	537.837	12034282	5	0	2	7.72501e-10	3.09e-10
45-8	45	524.548	12035851	0	1	0	0	1.58394e-10
45-9	45	528.191	12036287	5	0	2	7.86478e-10	3.14591e-10
4741-1	4741	1018.87	11265841	9	0	0	7.84076e-10	0
4741-10	4741	1047.67	11424013	4	2	0	3.34206e-10	1.67103e-10
4741-11	4741	1034.81	11913339	4	3	1	3.24463e-10	3.24463e-10
4741-12	4741	1017.12	11615263	5	0	1	4.23225e-10	8.46449e-11
4741-13	4741	1042.71	11694884	9	0	1	7.38044e-10	8.20049e-11
4741-14	4741	967.115	10782038	9	1	0	8.63105e-10	9.59005e-11
4741-15	4741	1022.16	11795392	5	1	0	4.14706e-10	8.29412e-11
4741-16	4741	959.067	11971460	7	1	0	6.0968e-10	8.70972e-11
4741-17	4741	1024.19	11596580	9	1	0	7.57762e-10	8.41958e-11
4741-18	4741	1010.54	11707274	10	0	0	8.45261e-10	0
4741-19	4741	1013.31	11868325	5	1	0	4.15754e-10	8.31507e-11
4741-2	4741	1016.51	11952163	8	0	2	6.58464e-10	1.64616e-10
4741-20	4741	1038.98	11869556	6	0	2	4.86531e-10	1.62177e-10
4741-3	4741	985.539	11657522	7	0	1	6.09281e-10	8.70402e-11
4741-4	4741	1015.27	11935179	6	0	0	4.95157e-10	0
4741-5	4741	959.067	11980212	5	1	1	4.35168e-10	1.74067e-10
4741-6	4741	996.629	11981280	0	0	0	0	0
4741-7	4741	1028.38	11959208	2	1	0	1.6262e-10	8.13099e-11
4741-8	4741	1032.92	12001313	3	0	0	2.42005e-10	0
4741-9	4741	990.892	11522681	6	0	1	5.25498e-10	8.7583e-11
59-1	59	546.621	11949191	52	4	11	7.96121e-09	2.2965e-09
59-10	59	541.433	11949732	5	1	2	7.72801e-10	4.6368e-10
59-11	59	516.433	11953587	48	2	5	7.77552e-09	1.13393e-09
59-12	59	539.863	11950084	59	1	3	9.14528e-09	6.20019e-10
59-13	59	523.745	11921285	64	217	36	1.02503e-08	4.05208e-08
59-14	59	539.532	11937311	57	3	8	8.85015e-09	1.70792e-09
59-15	59	528.933	11910133	47	3	13	7.46072e-09	2.53982e-09
59-16	59	550.645	11930315	78	4	8	1.18733e-08	1.82666e-09
59-17	59	547.284	11894387	49	1	7	7.52733e-09	1.22895e-09
59-19	59	538.502	11934150	53	1	10	8.24702e-09	1.71165e-09
59-2	59	517.596	11927151	66	4	14	1.06909e-08	2.91571e-09
59-20	59	531.19	11951736	80	2	9	1.26011e-08	1.73265e-09
59-3	59	512.408	11943467	46	2	14	7.51642e-09	2.61441e-09
59-4	59	529.231	11945401	54	4	9	8.54177e-09	2.05635e-09
59-5	59	539.532	11938804	64	3	12	9.93577e-09	2.3287e-09
59-6	59	538.145	11953113	59	2	6	9.17217e-09	1.24368e-09
59-7	59	542.876	11925921	69	0	13	1.06575e-08	2.00794e-09
59-8	59	549.72	11971142	40	5	6	6.07831e-09	1.67154e-09
59-9	59	553.933	11999610	48	1	9	7.22133e-09	1.50444e-09
77-1	77	661.26	11985702	35	276	35	4.41603e-09	3.92396e-08
77-10	77	632.181	12026055	14	83	18	1.84146e-09	1.32848e-08
77-11	77	659.126	11973869	60	272	41	7.60236e-09	3.9659e-08
77-12	77	590.371	11945951	131	238	45	1.85749e-08	4.01274e-08
77-13	77	649.181	12010071	43	267	67	5.51514e-09	4.28386e-08
77-14	77	649.181	12009515	51	283	56	6.54152e-09	4.34819e-08
77-15	77	653.279	12027157	73	216	75	9.29098e-09	3.70366e-08
77-16	77	612.844	12019155	59	290	50	8.00992e-09	4.61589e-08
77-17	77	669.317	11998187	72	310	60	8.96572e-09	4.60738e-08
77-18	77	642.858	12014823	33	275	51	4.27249e-09	4.22071e-08
77-19	77	634.315	11806862	61	28	8	8.14498e-09	4.80687e-09
77-2	77	646.844	11881249	53	302	56	6.89627e-09	4.65824e-08
77-20	77	646.844	12008481	58	299	63	7.4669e-09	4.66038e-08
77-3	77	658.371	12023862	39	264	53	4.92663e-09	4.00447e-08
77-4	77	644.26	12022679	73	300	65	9.42455e-09	4.71227e-08
77-5	77	634.315	12015786	55	274	57	7.21614e-09	4.34281e-08
77-6	77	627.26	12012636	75	312	58	9.95349e-09	4.91039e-08
77-8	77	646.844	12014722	48	283	52	6.1763e-09	4.31054e-08
77-9	77	661.26	11874900	58	260	48	7.38628e-09	3.92237e-08
78-1	78	719.603	12026366	76	2	2	8.78186e-09	4.62203e-10
78-10	78	704.185	11998346	33	0	2	3.90576e-09	2.36713e-10
78-11	78	671.187	11979610	86	2	5	1.06958e-08	8.70587e-10
78-12	78	690.966	12012798	63	7	3	7.58996e-09	1.20476e-09
78-14	78	706.149	12009280	88	3	7	1.03769e-08	1.1792e-09
78-15	78	699.714	12006059	77	1	8	9.16579e-09	1.07133e-09
78-16	78	686.142	11994789	68	4	4	8.26233e-09	9.72039e-10
78-17	78	643.241	12006463	89	3	5	1.15239e-08	1.03586e-09
78-18	78	696.439	11977062	66	3	5	7.91244e-09	9.59084e-10
78-19	78	609.241	11970474	85	0	5	1.16552e-08	6.85598e-10
78-2	78	626.241	11979617	73	0	4	9.73057e-09	5.33182e-10
78-20	78	688.187	11978265	79	1	4	9.58356e-09	6.06555e-10
78-3	78	718.201	12083093	87	3	4	1.00253e-08	8.06629e-10
78-4	78	711.621	12010985	90	5	7	1.05297e-08	1.40396e-09
78-5	78	686.142	11975372	78	2	8	9.49274e-09	1.21702e-09
78-6	78	619.185	11965663	70	2	3	9.44801e-09	6.74858e-10
78-7	78	679.439	12025414	111	5	2	1.35854e-08	8.56737e-10
78-8	78	724.524	11974625	61	1	8	7.03097e-09	1.03736e-09
78-9	78	693.855	11814552	50	2	1	6.09936e-09	3.65961e-10
85-1	85	688.205	11982295	3	4	1	3.638e-10	6.06334e-10
85-10	85	632.734	11979720	30	25	1	3.9578e-09	3.43009e-09
85-11	85	671.711	11952635	44	30	2	5.48033e-09	3.98569e-09
85-12	85	627.261	11974163	49	27	5	6.52383e-09	4.26046e-09
85-13	85	644.261	11973704	54	20	2	7.00009e-09	2.85189e-09
85-14	85	642.678	11973513	41	10	1	5.32805e-09	1.42948e-09
85-15	85	632.734	11977289	30	15	0	3.9586e-09	1.9793e-09
85-16	85	649.734	11981133	11	9	2	1.41306e-09	1.41306e-09
85-17	85	637.205	11999680	6	9	0	7.84697e-10	1.17705e-09
85-18	85	687.689	11965560	41	23	1	4.98263e-09	2.91666e-09
85-19	85	653.162	12013641	17	12	0	2.16647e-09	1.52928e-09
85-2	85	681.15	11964480	3	1	0	3.68116e-10	1.22705e-10
85-20	85	630.15	11989550	7	8	0	9.26513e-10	1.05887e-09
85-3	85	671.205	11974687	37	30	4	4.60344e-09	4.23018e-09
85-4	85	681.822	11982442	36	10	1	4.40642e-09	1.34641e-09
85-5	85	632.734	11967419	27	24	1	3.56568e-09	3.30155e-09
85-6	85	670.689	11947355	57	34	4	7.11348e-09	4.74232e-09
85-7	85	664.15	11993492	7	3	0	8.78792e-10	3.76625e-10
85-8	85	576.261	11972587	25	13	2	3.62354e-09	2.17412e-09
85-9	85	680.459	11952670	33	10	2	4.05739e-09	1.47542e-09

## Sheet: Figure 3
Panel a						Panel b						Panel c			Panel e
Strain	Estimate	Lower (95% confidence interval)	Upper (95% confidence interval)			Strain	Estimate	Lower (95% confidence interval)	Upper (95% confidence interval)			Environment	Fitness		Strain	Estimate	Lower (95% confidence interval)	Upper (95% confidence interval)
Wildtype	3.32e-07	2.71e-07	3.93e-07			Wildtype_rep1	5.37e-07	4.47e-07	6.27e-07			YPD	1.0191		Wildtype	3.32e-07	2.71e-07	3.93e-07
∆rad9	2.94e-07	2.38e-07	3.5e-07			Wildtype_rep2	4.88e-07	3.93e-07	5.82e-07			YPG	0.819478		∆psp2-part1	2.35e-07	1.87e-07	2.7e-07
∆YFL013W_A	2.8e-07	2.24e-07	3.37e-07			Wildtype_rep3	4.39e-07	3.62e-07	5.12e-07			YPE	0.867582		∆psp2-part2	3.51e-07	2.87e-07	4.15e-07
∆psp2	1.9e-07	1.51e-07	2.3e-07			Wildtype_rep4	4.57e-07	3.76e-07	5.38e-07			SC	0.967981		∆psp2-part3	2.17e-07	1.72e-07	2.62e-07
∆msh4	3.2e-07	2.61e-07	3.79e-07			Wildtype_rep5	3.32e-07	2.71e-07	3.93e-07			OAK	0.975499
						Wildtype_rep6	3.35e-07	2.73e-07	3.97e-07			ETH	1.03248
						∆psp2_rep1	1.9e-07	1.51e-07	2.3e-07
						∆psp2_rep2	2.64e-07	2.13e-07	3.16e-07
						∆psp2_rep3	2.94e-07	2.37e-07	3.5e-07
						∆psp2_rep4	2.47e-07	1.98e-07	2.96e-07

## Sheet: Figure 4
Panel a				Panel b				Panel c & d
Strain	Fraction	Type		Strain	Type	Fraction		Strain	GC bias	Ts/Tv
13	0.886172	snp		4741	AT-CG	0.141667		4741	1.54	0.85
23	0.680672	snp		4741	AT-GC	0.166667		23	3.65	1.34
25	0.877353	snp		4741	AT-TA	0.0916667		29	3.1	1.51
29	0.765957	snp		4741	CG-AT	0.183333		45	1.69	2.09
45	0.8	snp		4741	CG-GC	0.125		13	13.18	1.1
4741	0.843972	snp		4741	CG-TA	0.291667		25	4.58	2.21
59	0.695244	snp		23	AT-CG	0.134146		59	2.32	2.48
77	0.158553	snp		23	AT-GC	0.0731707		77	4.21	1.37
78	0.914907	snp		23	AT-TA	0.0365854		78	2.83	1.49
85	0.617257	snp		23	CG-AT	0.256098		85	0.69	2.5
28	0.916667	snp		23	CG-GC	0		28	1.21	0.83
33	0.93913	snp		23	CG-TA	0.5		33	2.33	0.57
38	0.883333	snp		29	AT-CG	0.0113636		38	1.53	1.3
95	0.847222	snp		29	AT-GC	0.215909		95	2.36	0.74
13	0.0438449	del		29	AT-TA	0.0340909		SK1/BY	2.36	0.65
23	0.159664	del		29	CG-AT	0.318182		DBY4974	2.09	0.974
25	0.0250134	del		29	CG-GC	0.0340909		SEY6211	1.823	0.843
29	0.106383	del		29	CG-TA	0.386364		DBVPG	4.2	0.687
45	0.032	del		45	AT-CG	0.0555556		YPS128/DBVPG	2.929	0.538
4741	0.0851064	del		45	AT-GC	0.305556
59	0.174146	del		45	AT-TA	0.0185185
77	0.702224	del		45	CG-AT	0.240741
78	0.0294306	del		45	CG-GC	0.00925926
85	0.350664	del		45	CG-TA	0.37037
28	0.05	del		13	AT-CG	0.0123692
33	0.00869565	del		13	AT-GC	0.0551855
38	0.0833333	del		13	AT-TA	0.0304472
95	0.104167	del		13	CG-AT	0.422455
13	0.0699831	ins		13	CG-GC	0.0114177
23	0.159664	ins		13	CG-TA	0.468126
25	0.0976331	ins		25	AT-CG	0.0220791
29	0.12766	ins		25	AT-GC	0.147501
45	0.168	ins		25	AT-TA	0.0352653
4741	0.070922	ins		25	CG-AT	0.236124
59	0.13061	ins		25	CG-GC	0.0183993
77	0.139224	ins		25	CG-TA	0.540632
78	0.0556622	ins		59	AT-CG	0.0231214
85	0.0320796	ins		59	AT-GC	0.260116
28	0.0333333	ins		59	AT-TA	0.0423892
33	0.0521739	ins		59	CG-AT	0.205202
38	0.0333333	ins		59	CG-GC	0.0163776
95	0.0486111	ins		59	CG-TA	0.452794
DBY	0.970885	snp		77	AT-CG	0.0329973
DBY	0.00895857	ins		77	AT-GC	0.146654
DBY	0.0201568	del		77	AT-TA	0.0504125
SEY	0.950047	snp		77	CG-AT	0.324473
SEY	0.0188501	ins		77	CG-GC	0.0137489
SEY	0.0311027	del		77	CG-TA	0.431714
SK1/BY	0.826923	snp		78	AT-CG	0.0635475
SK1/BY	0.0192308	ins		78	AT-GC	0.166899
SK1/BY	0.153846	del		78	AT-TA	0.0614525
DBVPG	0.94958	snp		78	CG-AT	0.219972
DBVPG	0.0252101	ins		78	CG-GC	0.0565642
DBVPG	0.0252101	del		78	CG-TA	0.431564
YPS/DBV	0.952381	snp		85	AT-CG	0.0933573
YPS/DBV	0.015873	ins		85	AT-GC	0.456014
YPS/DBV	0.031746	del		85	AT-TA	0.059246
				85	CG-AT	0.118492
				85	CG-GC	0.0143627
				85	CG-TA	0.258528
				28	AT-CG	0.127273
				28	AT-GC	0.218182
				28	AT-TA	0.109091
				28	CG-AT	0.181818
				28	CG-GC	0.127273
				28	CG-TA	0.236364
				33	AT-CG	0.0925926
				33	AT-GC	0.12963
				33	AT-TA	0.0648148
				33	CG-AT	0.287037
				33	CG-GC	0.194444
				33	CG-TA	0.231481
				38	AT-CG	0.0943396
				38	AT-GC	0.264151
				38	AT-TA	0.0377358
				38	CG-AT	0.245283
				38	CG-GC	0.0566038
				38	CG-TA	0.301887
				95	AT-CG	0.0901639
				95	AT-GC	0.139344
				95	AT-TA	0.0819672
				95	CG-AT	0.254098
				95	CG-GC	0.147541
				95	CG-TA	0.286885
				DBY	AT-CG	0.11
				DBY	AT-GC	0.144
				DBY	AT-TA	0.063
				DBY	CG-AT	0.182
				DBY	CG-GC	0.152
				DBY	CG-TA	0.35
				SEY	AT-CG	0.178571
				SEY	AT-GC	0.108135
				SEY	AT-TA	0.0704365
				SEY	CG-AT	0.242063
				SEY	CG-GC	0.122024
				SEY	CG-TA	0.27877
				SK1/BY	AT-CG	0.139535
				SK1/BY	AT-GC	0.116279
				SK1/BY	AT-TA	0.0930233
				SK1/BY	CG-AT	0.348837
				SK1/BY	CG-GC	0.0465116
				SK1/BY	CG-TA	0.255814
				DBVPG	AT-CG	0.0707965
				DBVPG	AT-GC	0.106195
				DBVPG	AT-TA	0.0530973
				DBVPG	CG-AT	0.442478
				DBVPG	CG-GC	0.0265487
				DBVPG	CG-TA	0.300885
				YPS/DBV	AT-CG	0.133333
				YPS/DBV	AT-GC	0.1
				YPS/DBV	AT-TA	0.0333333
				YPS/DBV	CG-AT	0.416667
				YPS/DBV	CG-GC	0.0666667
				YPS/DBV	CG-TA	0.25

## Sheet: Figure S1&S2
Sample	#_of_Bottlenecks	#_of_Generations	Sequencing_depth	# of SNVs	# of insertions	# of deletions	# of total mutations	# of Genes with mutation	Relative growth rate in liquid YPD	CAN1 mutation rate
MA33	80	1483.8	63.25	85	57	741	883	172	0.799124	2.71e-09
MA79	80	1554.91	101.89	85	96	716	897	160	0.581664	3.94e-09
MA23	80	1434.91	125.04	140	72	352	564	154	0.693806	6.65e-09
MA26	80	1554.91	63.6	163	96	730	989	225	0.635402	1.06e-08
MA95	80	1371.51	86.8	113	95	741	949	192	0.679963	1.86e-08
MA59	80	1559.53	163.17	102	103	636	841	167	0.72084	2.96e-08
MA44	80	1523.8	73.82	109	102	750	961	191	0.722245	4.68e-08
MA40	80	1544.39	92.81	211	158	741	1110	278	0.588662	7.41e-08
MA28	80	1535.01	92.06	59	53	608	720	121	0.895522	7.92e-08
MA38	80	1535.01	91.65	128	98	757	983	218	0.6653	1.5e-07
MA29	80	1602.76	105.16	74	72	685	831	142	0.87472	2.34e-07
MA85	80	1531.51	117.39	114	80	690	884	191	0.665981	2.66e-07
MA69	80	1411.51	98.77	108	94	704	906	200	0.607979	2.76e-07
MA66	80	1549.89	25.49	88	50	425	563	128	0.483759	3.53e-07
MA88	80	1523.8	99.84	115	91	664	870	174	0.614722	4.21e-07
MA75	80	1411.51	95.13	81	85	645	811	152	0.628253	5.08e-07
MA68	80	1544.39	126.37	89	71	687	847	160	0.52588	5.13e-07
MA91	80	1535.01	44.68	119	101	662	882	198	0.650359	5.84e-07
MA47	80	1498.31	87.27	99	84	674	857	164	0.700551	6.27e-07
MA22	80	1612.4	236.62	110	81	709	900	175	0.795095	6.62e-07
MA93	80	1554.91	66.62	131	122	651	904	194	0.595885	6.69e-07
MA10	80	1544.39	104.64	96	82	606	784	158	0.735379	6.83e-07
MA51	80	1538.31	123.24	62	67	640	769	138	0.59202	7.07e-07
MA64	80	1411.51	62.29	104	54	651	809	166	0.615148	7.2e-07
MA2	80	1527.78	71.74	64	87	667	818	135	0.663473	7.23e-07
MA97	80	1514.91	56.27	118	88	655	861	182	0.476489	7.26e-07
MA82	80	1527.78	68.98	81	102	668	851	152	0.636996	7.51e-07
MA9	80	1527.78	78.35	94	79	675	848	163	0.65541	7.52e-07
MA35	80	1491.51	60.22	144	95	692	931	217	0.579061	7.65e-07
MA13	80	1519.53	93.15	120	55	529	704	160	0.644979	8.87e-07
MA11	80	1474.91	64.34	143	80	693	916	204	0.466481	1.04e-06
MA8	80	1498.31	46.71	124	79	723	926	184	0.865728	1.21e-06
MA77	80	1531.51	101.98	99	92	711	902	174	0.702635	1.22e-06
MA78	80	1531.51	113.34	70	85	704	859	147	0.665173	1.24e-06
MA19	80	1474.91	104.98	107	93	715	915	187	0.618827	1.28e-06
MA74	80	1527.78	143.57	66	68	701	835	151	0.655197	1.29e-06
MA27	80	1451.51	105.7	82	87	715	884	159	0.609108	1.32e-06
MA52	80	1464.39	89.74	92	69	722	883	173	0.676299	1.44e-06
MA94	80	1552.45	85.92	128	99	685	912	193	0.529118	1.77e-06
MA73	80	1538.31	186.73	95	58	813	966	165	0.732881	2.02e-06
MA31	80	1514.91	97.44	110	102	776	988	202	0.629303	2.61e-06
MA92	80	1541.43	100.94	99	79	683	861	192	0.68257	2.82e-06
MA45	80	1504.39	105.52	130	111	731	972	216	0.491833	3.45e-06
MA81	80	1514.91	78.94	75	75	678	828	161	0.453559	3.56e-06
MA25	80	1504.39	88.51	158	121	668	947	223	0.671517	4.05e-06
MA15	80	1514.91	103.08	113	90	745	948	190	0.616943	7.56e-06
MA21	80	1584.39	79.3	98	84	773	955	184	0.903744	1.18e-05
Ancestor	NA	NA	44.31	NA	NA	NA	NA	NA	1	NA
MA1	80	1434.91	78.27	69	29	388	486	123	0.64959	NA
MA3	80	1535.01	67.25	78	82	734	894	183	0.740577	NA
MA5	80	1514.91	135.73	172	102	604	878	211	0.0872444	NA
MA6	80	1451.51	47.34	182	102	644	928	228	0.534075	NA
MA12	80	1509.89	29.99	157	89	544	790	195	0.433768	NA
MA14	80	1544.39	130.88	170	105	786	1061	236	0.579042	NA
MA16	80	1474.91	120.1	66	81	659	806	152	0.398241	NA
MA17	80	1509.89	73.83	88	62	759	909	178	0.361259	NA
MA20	80	1535.01	103.18	109	104	756	969	197	0.569786	NA
MA24	80	1549.89	105.33	178	103	805	1086	232	0.789094	NA
MA30	80	1464.39	230.78	236	113	721	1070	291	0.617913	NA
MA32	80	1538.31	60.02	249	119	834	1202	332	0.506123	NA
MA34	80	1547.2	84.34	63	48	575	686	123	0.396145	NA
MA39	80	1464.39	236.2	82	77	669	828	151	0.58584	NA
MA41	80	1557.26	82.31	108	78	696	882	197	0.301155	NA
MA42	80	1541.43	85.3	105	77	707	889	160	0.416098	NA
MA43	80	1569.68	47.03	158	110	727	995	240	0.44931	NA
MA46	80	1535.01	71.6	96	106	715	917	174	0.65632	NA
MA48	80	1474.91	70.89	115	113	700	928	205	0.306901	NA
MA49	80	1538.31	68.41	192	114	689	995	258	0.397675	NA
MA50	80	1483.8	49.62	126	85	640	851	177	0.590653	NA
MA53	80	1434.91	66.44	106	66	645	817	167	0.716218	NA
MA54	80	1411.51	70.33	136	102	722	960	217	0.570395	NA
MA55	80	1523.8	87.94	52	43	509	604	119	0.531539	NA
MA56	80	1509.89	68.62	93	56	696	845	166	0.638544	NA
MA57	80	1531.51	88.24	72	73	760	905	162	0.513203	NA
MA58	80	1559.53	132.53	119	91	806	1016	218	0.556176	NA
MA60	80	1483.8	72.4	88	88	689	865	168	0.562317	NA
MA61	80	1474.91	175.62	104	99	744	947	188	0.66961	NA
MA62	80	1451.51	109.87	129	74	677	880	179	0.656837	NA
MA63	80	1549.89	76.51	119	64	746	929	197	0.821054	NA
MA65	80	1498.31	233.19	144	98	615	857	196	0.410625	NA
MA67	80	1483.8	67.76	143	125	683	951	205	0.477583	NA
MA70	80	1371.51	45.61	71	72	523	666	140	0.518549	NA
MA71	80	1491.51	60.37	110	65	476	651	152	0.255154	NA
MA72	80	1523.8	65.11	122	97	602	821	197	0.554109	NA
MA76	80	1544.39	122.19	184	145	676	1005	250	0.191802	NA
MA80	80	1523.8	80.93	69	57	664	790	139	0.492734	NA
MA83	80	1523.8	84.81	189	113	690	992	257	0.453254	NA
MA86	80	1464.39	103	166	92	746	1004	245	0.561065	NA
MA89	80	1552.45	96.14	118	119	675	912	191	0.670437	NA
MA90	80	1535.01	36.86	79	58	706	843	163	0.568449	NA
MA96	80	1498.31	181.65	159	86	638	883	217	0.718736	NA
MA98	80	1504.39	94.26	120	91	663	874	185	0.644201	NA
MA99	80	1557.26	178.49	131	72	613	816	193	0.531348	NA
MA100	80	1519.53	65.48	131	82	664	877	219	0.526646	NA
